# Supplementary material for: Using mass spectrometry to investigate fluorescent compounds in squirrel fur
Source: PLoS One. 2022 Feb 22;17(2):e0257156. doi: 10.1371/journal.pone.0257156 (PMC8863215; doi:10.1371/journal.pone.0257156)
Supplement: S2 File — The mass spectra values for all fur samples using negative ion mode. (XLSX) [file pone.0257156.s002.xlsx]

## Sheet: Blank  sample 1
m/z	Charge (z)	Intensity	Res.
53.9759		3063930	267643
53.9762		3143459	201552
54.4716		6548823	218681
54.4719		5382071	234318
54.5552		6900274	282053
54.5556		967894	296307
54.615		1672675	266425
54.6152		1378995	265636
54.6351		861063	222722
54.7887		2697595	222318
54.789		3165253	233076
54.8547		1032334	261678
54.855		2401949	243235
54.8555		2075048	315269
55.0424		1131177	278055
55.8459		1473778	192598
55.8462		3015636	243828
55.8466		2953442	299045
56.186		824738	340601
57.5135		2711049	186994
57.6932		1090509	339861
58.6489		1082529	176577
58.6493		2543375	180887
58.6498		2370971	292195
58.7656		834976	272804
58.878		2969881	229381
58.8783		2445681	219149
59.0384		1487633	236880
59.0387		4713949	220358
59.039		3983245	220856
60.0808		2748241	234786
60.3616		955540	312325
60.4611		1214929	258042
60.4614		908826	205309
60.4619		968408	348154
60.7563		907562	286036
61.0213		901635	268434
61.332		1558336	214853
61.3323		1727632	200341
61.4521		3580050	188611
61.4525		7684539	210224
61.453		7412643	276210
61.5644		1934961	275287
61.5647		1990470	285591
61.6528		890369	245491
61.6531		1026537	281473
61.6536		1063677	260892
62.071		809878	213855
62.2629		823241	223553
62.2696		1071626	316032
62.384		811997	255713
62.4566		1546082	234350
62.457		2758075	196352
62.9817		1086803	257252
63.0434		1058899	147672
63.55		3321307	251263
63.5503		4485699	223504
63.5508		1140936	196830
63.5811		851787	208681
63.7172		915198	272806
63.9682		892435	204207
63.9768		855664	189942
64.2552		28035590	160330
64.2555		27009622	180494
64.2561		24125150	259456
64.38		1874196	251539
64.4559		2852923	205361
64.4563		5073295	212731
64.4569		5899259	250696
64.7305		848885	223454
64.9774		5880582	230777
65.0214		861950	254102
65.0336		2019371	241867
65.0661		811837	192273
65.5407		810817	221786
65.6298		800674	137283
65.6933		1707297	245072
65.7055		1038023	208959
65.7736		819311	192217
65.8495		1141967	265878
66.2449		1625256	160953
66.2452		2114688	186625
66.2458		2099442	289456
66.3531		924033	256114
66.3652		832902	267842
66.7463		957061	267976
67.0255		1357473	189287
67.0261		904031	325762
67.0588		1101235	180587
67.2663		826128	222841
67.4209		2012697	202099
67.4213		2405871	209480
67.4219		3083551	249709
67.6216		1853622	193512
67.8493		887067	151259
67.918		819657	200897
68.0107		892678	194938
68.2533		823996	239298
68.2542		1125001	265621
68.2609		830264	187500
68.2711		829370	192064
68.2716		984266	192697
68.5481		839427	185043
68.5691		1044639	267179
68.8237		889743	180507
68.8785		1540114	210611
68.9168		834300	193507
68.9704		796248	211846
69.0361		800458	255922
69.0368		1579850	178415
69.0447		234181824	201777
69.6934		1301754	204088
69.7055		2207106	216860
69.8079		1163592	255747
69.8616		988872	249708
69.862		1705873	192524
69.8626		1769084	245335
70.0372		896727	244370
70.0418		2192490	209166
70.0481		7705262	201225
70.3774		1269783	222283
70.6532		23988698	168750
70.6535		25901690	132947
70.6542		23835786	236276
70.8539		3849892	180311
70.8544		3951428	168127
70.855		4969164	240890
71.0372		1384990	222362
71.2952		859358	223176
71.4182		1476674	253821
71.8185		812928	95982
72.0659		938558	216880
72.3501		1597488	223923
72.3684		991272	405738
72.4459		796454	118443
72.6646		939340	194643
72.6851		1127014	226459
72.7032		1078205	182412
72.8661		884406	251348
73.0159		2160388	181161
73.0284		1273806	226825
73.0397		922643	172027
73.3753		814484	175817
73.597		820044	140721
73.6745		1820198	202402
73.6851		1461692	163675
73.6855		1841758	157832
73.6862		2165658	235353
73.7239		960731	244370
73.7256		1028751	189729
73.8768		6752158	151762
73.8773		8439174	155468
73.8779		10426646	229446
73.8784		797542	551939
73.9107		845149	189935
73.9113		1501819	185646
74.0775		1756534	184268
74.078		1990774	199853
74.0786		2408754	234122
74.0965		1350062	221824
74.3327		883368	203823
74.3653		1694617	227997
74.3774		1910609	213932
74.4965		1264699	196210
74.5465		808654	175238
75.0144		823947	186627
75.0251		1168774	185324
75.0372		2823044	201491
75.0493		1587231	192175
75.0502		861695	168262
75.0507		1407851	202703
75.0513		1712111	212517
75.3251		857296	152129
75.697		935867	208912
75.7091		1293132	228729
75.7552		909080	144078
75.9517		841110	166565
76.2595		10203929	122552
76.26		10764505	134401
76.2607		13593273	220783
76.2999		916316	131311
76.4602		1850970	139219
76.4607		2115984	134049
76.4614		2651568	244701
76.5228		834447	116101
76.7511		835128	176100
76.8152		811751	221831
76.8158		2029855	223896
77.0284		802347	186045
77.059		1983447	133306
77.0598		2399327	232564
77.3781		824434	158033
77.5739		833919	136702
77.6928		849936	220119
77.7056		1219108	193400
77.7958		832148	149716
77.916		942180	189683
78.1736		819022	185972
78.3536		4332829	168746
78.3655		849107	165135
78.3775		2096822	204971
78.3897		804950	220680
78.5691		896176	191013
78.6596		1420337	168369
78.6608		1346065	226183
78.6629		1135781	168909
78.6875		1874761	206214
78.6888		2259745	192556
78.9125		861942	188924
79.0189		2380142	167534
79.0348		1511258	219099
79.0373		1079122	222056
79.0494		2510894	194391
79.0569		1217666	216317
79.0573		1269170	207000
79.2002		812287	120438
79.2283		851176	153406
79.354		1303535	201397
79.4821		2113254	221083
79.5392		848309	176305
79.5893		813312	175009
79.6781		2175498	187860
79.6971		1623426	201785
79.7092		2784554	193561
79.7213		1882294	191993
79.7879		815762	191049
80.2014		1532606	161011
80.3189		6794225	125288
80.3197		9138241	207645
80.3201		3056977	248470
80.3438		1073263	187823
80.3689		1372506	186812
80.5426		1016377	144115
80.5707		818132	179465
80.9478		1505255	181399
80.9809		1992684	202587
81.2289		1362612	205408
81.2789		1020006	235230
81.2794		1185708	168481
81.388		849656	127481
81.6935		872086	233430
81.6946		975462	200261
82.0816		857938	230767
82.6533		5233800	124954
82.6538		4040240	151561
82.6547		6956568	203706
82.854		1469158	139713
82.8546		1099674	133669
82.8554		1555418	214677
83.0255		6122603	161423
83.0494		1211892	179340
83.0544		862398	168704
83.0616		1905357	186918
83.0863		816958	151133
83.2698		799696	136607
83.3595		2587477	184536
83.3934		1485963	189797
83.5807		798602	174683
83.6907		883080	232079
83.7093		2085409	186222
83.7214		2178242	195538
83.7335		2128611	184400
83.752		1148870	106258
83.8555		917654	159214
84.0259		810407	197827
84.2674		813111	185694
84.3432		959826	180729
84.3691		1496548	207957
84.3812		2279021	188129
84.3933		1033249	148745
84.4054		2056934	202074
84.4181		897723	116313
84.725		1071912	208308
85.0083		829193	136807
85.0409		836568	246720
85.0531		1166193	175462
85.4737		855018	119158
85.6176		1155553	208188
85.7292		856642	199221
85.7494		1034220	245858
85.8637		1418826	108231
85.8653		1963790	218268
86.0575		887019	216883
86.0844		1271569	191444
86.0939		2327666	179228
86.1843		811686	169406
86.3398		864654	148298
86.4906		1236954	132475
87.0375		1631667	174601
87.0436		1142923	191737
87.3789		914590	200416
87.4325		854991	166916
87.4389		4379994	82182
87.4397		2174020	295140
87.4403		4802052	187586
87.6395		911027	144391
87.6403		912717	164089
87.6973		2106960	196070
87.7094		853693	166749
87.7336		1617724	201429
88.0327		1155829	196326
88.194		870363	135047
88.3163		4197958	109064
88.3173		3548326	180413
88.3635		2343563	182121
88.3812		1688813	183225
88.3933		2065479	172262
88.4055		2413048	169510
88.7373		830064	167998
88.8845		813438	138603
89.0151		881979	158893
89.041		1576894	186800
89.0532		2181024	173189
89.0597		1702329	162753
89.0652		1172381	190113
89.7129		1951383	155084
89.725		932473	162943
89.7951		934266	101092
89.8769		1353173	171485
90.2768		838622	116960
90.3848		1107966	153304
90.6381		908519	158966
90.6394		1066539	161705
90.7295		1009473	169800
90.9767		807942	181984
91.026		858326	309648
91.0267		20652118	152571
91.0496		2287962	184681
91.0567		1213139	210796
91.4247		5991893	155090
91.4718		848920	168246
91.4989		875524	176389
91.7591		982363	160157
92.0147		1795261	156969
92.0302		822024	194073
92.1071		937285	238316
92.3453		832821	175388
92.3469		2333405	205219
92.3475		924077	242419
92.358		895927	212229
92.3702		2962641	161422
92.3748		1496274	183560
92.3934		1057705	183537
92.4177		1118662	165313
92.6295		798226	162635
92.6352		806223	113233
92.7159		911646	147468
92.74		871598	200370
92.7494		1177756	169934
92.7802		1054277	153186
93.0322		1053130	138005
93.0532		1257738	171299
93.0764		7081006	153115
93.4113		1205643	252439
93.4214		832963	132575
93.7129		1208624	155245
93.7251		1375958	202203
93.7279		817295	183133
93.7372		1316433	166886
93.7494		1876563	167437
93.9339		812766	113169
94.069		2120184	166869
94.3727		888404	174694
94.3849		1244626	156625
94.4083		830935	151716
94.4092		1057753	115904
94.5366		824410	140033
94.6696		1625487	141947
94.6709		2514559	177633
94.778		1796333	166850
94.8396		822685	182178
94.9772		1087149	179736
95.0618		1890951	175285
95.094		1433741	149536
95.3241		2079829	148653
95.3247		1565765	295684
95.3253		5712902	189617
95.326		2003077	258414
95.4378		826477	207655
95.9175		817087	120089
96.5229		822693	127993
96.6504		2346613	113803
96.6511		1221205	233131
96.6518		1982358	179962
96.7574		975965	195872
96.8525		868451	154941
96.9187		813066	147182
97.0654		994908	200750
97.0776		2250567	163054
97.0897		1167733	147810
97.5531		823185	173111
97.7314		2077920	167754
97.7484		3979012	136879
97.7538		906661	124038
97.922		1936029	122928
98.0653		828092	143866
98.0828		991972	217259
98.2881		1041434	157908
98.385		1516302	162598
98.3971		1232289	148141
98.4092		1297587	174981
98.4214		1044262	185439
99.0417		3726753	142056
99.0569		908417	168798
99.0803		1249699	158596
99.1169		832960	154557
99.4156		1482128	150433
99.5591		833047	114791
99.7218		1121656	172724
99.7661		1119331	144130
99.8057		833302	138445
100.067		2365962	151040
100.073		2505452	160585
100.276		1046290	143700
100.38		1622478	161158
100.404		921588	142255
100.716		1621512	148406
100.739		1452894	133943
100.768		2167718	176033
100.867		800445	155985
101.041		1327377	159531
101.068		1012900	121573
101.078		2198987	155569
101.422		2169082	156582
101.434		2631966	154964
101.719		913362	158812
101.737		1083507	161146
101.748		1987030	180359
101.769		1113224	129205
102.055		1180365	140243
102.084		1939477	150042
102.091		1700471	159026
102.128		1675738	139734
102.239		843034	140211
102.397		1414847	149627
102.42		12553686	139157
102.499		877121	153767
102.717		821920	162315
102.755		2675255	177223
103.045		983749	177893
103.057		932688	168648
103.069		2621988	138797
103.081		1427975	163190
103.09		1510114	149458
103.093		2048619	133422
103.098		861536	164144
103.316		1160597	111956
103.318		1196398	206963
103.412		861794	190753
103.475		1913549	103731
103.477		2124173	165435
103.497		804487	126624
103.729		1050049	128504
103.741		947285	164157
103.747		887975	163341
103.753		1607313	132056
104.084		800401	131524
104.122		2299761	161367
104.394		958197	141200
104.406		1902809	156420
104.413		1311067	150802
104.426		804003	163561
104.501		3553766	133997
104.502		3940454	144537
104.644		1316547	158644
104.645		1253523	155271
104.977		824835	100050
104.992		1419792	153690
105.404		1182194	140218
105.737		938625	98998
105.74		948230	183091
106.081		1544021	155078
106.086		3800734	132130
106.101		2221283	136054
106.409		2170008	142343
106.434		1408032	144429
106.436		982273	145161
106.718		1592238	129725
106.753		1437338	161717
106.756		919626	157968
106.908		806969	155162
107.045		2033995	143072
107.092		45638796	177299
107.405		861520	96684
107.427		9109499	128051
107.471		1540378	123266
107.729		1149994	182525
107.741		1432518	161631
107.765		1022086	144862
107.967		3224099	129992
107.995		836088	139138
108.11		1315436	130397
108.389		1297116	165468
108.401		1073257	147349
108.412		1157852	163351
108.525		1047444	177544
108.747		1426465	154141
108.76		972109	130595
108.794		1367337	134722
109.026		802599	150949
109.073		815075	155570
109.298		1130707	138007
109.3		1408596	156221
109.412		1015556	158208
109.648		827204	122449
109.72		1313210	137597
109.748		1673891	144946
110.013		808775	88578
110.083		2030092	139607
110.093		802788	98806
110.112		1206182	166037
110.127		1041604	132202
110.128		903764	139825
110.408		4118354	136179
110.448		1844688	163240
110.679		2462581	104988
110.68		2032277	155072
110.743		1069684	149033
111.017		3157137	130356
111.066		808865	97168
111.081		1635121	108024
111.094		2626029	140133
111.106		1981762	139346
111.113		978124	155923
111.173		821810	139643
111.206		853843	121719
111.428		878785	170961
111.645		2026090	118001
111.708		2043186	122471
111.724		960456	119419
111.741		1320414	136793
111.764		1646295	159552
112.044		3018960	141076
112.088		965472	179098
112.1		2354949	140912
112.368		4963051	139786
112.413		1686379	168682
112.418		923641	111506
112.425		1985632	144118
112.437		1361493	143596
112.757		2817055	129858
113.021		2258740	129708
113.057		9510706	124646
113.073		1334136	138571
113.085		2440045	138222
113.09		1047390	159178
113.091		826583	131325
113.097		851281	164533
113.133		2535311	126979
113.464		895359	120652
113.637		830198	119008
113.75		2148718	137493
113.755		1726112	165842
113.784		1232292	143327
113.8		1127026	143114
114.091		2752516	134903
114.12		1430207	144635
114.41		847169	114594
114.422		812246	131360
114.426		993231	130409
115.037		12127482	123255
115.07		884475	133551
115.081		2124764	133073
115.409		1003095	162267
115.445		1915870	139330
115.741		806341	151033
115.778		1211812	137750
115.8		837717	141844
116.1		1058431	143764
116.192		805296	130082
116.425		2234107	135720
116.436		3415920	132279
116.45		1009469	155383
116.73		989656	148392
116.737		1247363	148563
117.061		849736	135912
117.073		989710	144226
117.083		1833578	129197
117.091		833550	68078
117.097		1357728	121265
117.324		1156438	88426
117.531		2615507	137100
117.755		42631760	144428
118.09		8380125	126371
118.195		937905	74678
118.3		977637	86967
118.336		875737	103130
118.338		1256365	134180
118.417		976135	132177
118.429		1559836	142848
118.528		1585494	122375
118.786		1070755	163247
119.051		1848739	116909
119.073		843485	169853
119.086		3298594	131800
119.089		1884787	132364
119.117		1073544	105679
119.412		2617038	124881
119.458		2720065	126145
119.748		1216086	120820
119.753		1147320	110847
119.829		993952	138365
119.851		903114	103180
120.069		1179064	153284
120.108		2015576	164388
120.122		1096951	140435
120.413		997013	143091
120.425		1213834	125782
120.438		2144439	140868
120.444		3017098	123833
120.45		2055900	141518
120.732		979151	119825
120.769		874655	125093
120.814		1175099	158844
120.921		1033786	151574
120.977		1681842	124570
120.987		17169718	116107
120.997		1113299	125425
121.073		1117488	90465
121.086		2496929	86624
121.088		1474338	161758
121.101		813476	115590
121.105		1544266	137992
121.108		864579	115442
121.444		1790895	129781
121.703		1842705	125976
121.712		1767540	134116
121.733		812758	140333
121.745		1228115	135837
121.762		1140771	137176
121.769		1656238	141268
121.781		1144059	132991
121.918		873207	158069
122.048		3113513	122114
122.091		916148	118844
122.101		1394464	141918
122.405		891295	130452
122.751		892101	103708
122.808		3951707	131139
123.042		2715619	125655
123.044		819444	148914
123.064		862461	142070
123.08		828620	137190
123.082		2239765	122864
123.117		6085029	112429
123.128		17167466	123596
123.416		877095	110844
123.462		4712128	135060
123.479		1147959	134011
123.723		2189061	134255
123.754		1609891	114657
123.764		882624	153503
123.852		890891	98100
124.075		1190100	137209
124.1		1139384	133314
124.117		1239415	145245
124.426		1039571	126041
124.538		5734375	124881
124.539		2243559	118717
124.789		1415865	135428
125.021		1497858	130545
125.032		840528	149522
125.057		1354051	129512
125.084		2462207	123319
125.096		838197	169310
125.097		899629	124141
125.11		1907979	119325
125.122		1935105	129889
125.133		971138	77552
125.441		839571	110606
125.496		913620	110446
125.649		1373218	128197
125.757		1657428	131662
125.768		885817	174466
125.794		1101101	132793
126.016		1373787	101217
126.104		1151524	111085
126.307		1664274	133216
126.417		1009741	141023
126.422		826935	130082
126.427		866505	141111
126.441		1570416	119555
126.763		1261557	127543
126.918		1549837	119905
127.037		2831172	116724
127.073		23231094	109598
127.089		1945037	123328
127.099		22698882	124176
127.148		1023704	149811
127.434		4729309	128803
127.542		833308	73892
127.736		875003	139422
127.749		850489	139822
127.761		898638	111661
128.068		2195575	106311
128.076		1470794	125014
128.196		1643650	119434
128.27		857745	74106
128.307		1239943	108546
128.395		2054016	139678
128.401		1697651	116153
128.413		2168233	136060
128.431		3628273	123679
128.46		1542046	158764
128.47		896831	107441
128.624		1048796	137082
128.765		815366	153754
128.796		3065373	118166
128.802		1476864	131253
129.052		8019926	109547
129.08		866131	124228
129.097		2110731	121288
129.102		4371278	113359
129.209		911302	68129
129.753		1786242	108557
129.757		2328516	120113
129.77		1330034	104114
129.782		2491824	120881
129.794		1231301	153397
129.865		938383	140140
129.891		1596700	88864
129.894		1299269	138483
129.993		895788	124351
130.092		938491	122191
130.101		940072	123189
130.159		5074756	107657
130.43		1900101	122808
130.452		1365391	138867
130.566		866781	117476
130.773		1219785	115514
130.776		895386	116436
130.788		2290096	117584
130.981		2326684	116632
131.008		920601	98299
131.07		978151	178842
131.089		892464	111112
131.099		2554021	140342
131.113		1230155	146085
131.125		994425	133204
131.406		1401448	113989
131.422		971296	125980
131.434		882581	147899
131.546		1152619	155517
131.749		993933	146637
132.426		1366083	132016
132.576		840619	80713
133.086		948590	103668
133.088		964707	121394
133.093		863509	128088
133.462		1218441	121725
133.73		817563	82750
133.764		1211099	118434
133.983		933054	111048
134.255		1659482	121798
134.442		858245	165292
134.454		1523579	115332
134.456		986900	92617
134.466		1032257	129294
135.003		9502407	104491
135.067		891510	133300
135.081		822601	70956
135.101		899039	125740
135.117		978903	127652
135.123		830098	182755
135.134		865151	106225
135.137		872297	123625
135.257		902327	84968
135.448		878553	116605
135.46		1104775	125644
135.68		857138	137036
135.778		1228082	115921
135.781		1312172	108183
135.785		1149638	106722
136.006		841074	112577
136.073		2778579	104283
136.107		1213700	131699
136.433		1164387	140219
136.439		1221671	105359
136.443		830672	153715
136.45		868184	90497
136.493		869297	88808
136.767		874064	109988
136.779		1296862	113861
137.039		1396925	116686
137.057		2108710	109375
137.089		2469542	99030
137.091		2375751	132414
137.094		905288	146285
137.133		937595	95283
137.137		5049182	117464
137.289		1089464	121879
137.292		1046946	102593
137.356		832093	92617
137.755		11190158	117251
138.09		3141939	121272
138.111		1601453	108922
138.146		1491166	113741
138.404		1194270	123939
138.427		2160377	126508
138.57		993264	114752
138.697		1601246	91230
138.74		1920852	110957
138.76		1027230	146520
139.012		4165370	109322
139.037		5437510	102524
139.073		6369112	98951
139.112		1171987	109255
139.126		1177762	118400
139.138		1255776	106493
139.615		5102116	110826
139.616		1479397	182510
139.73		1878045	111678
139.759		1286827	132671
139.773		1699906	106714
139.785		2040536	116478
140.068		1000924	119646
140.096		2407410	108718
140.132		1214707	111674
140.143		817825	116920
140.402		817693	102550
140.433		1080617	116137
140.443		1155709	134193
140.457		850140	98154
140.728		919874	103208
140.78		1946884	114836
140.959		1556829	113914
141.016		2539065	106304
141.052		4107755	104644
141.073		1170949	109507
141.089		11577469	99990
141.105		2109669	114233
141.11		1778504	110634
141.115		1015274	118368
141.164		1157250	111170
141.424		908979	124900
141.593		2210807	109632
141.762		1507755	171272
141.782		1460676	106894
142.092		894098	88955
142.201		860840	95793
142.417		1127063	109153
142.437		1753337	108634
142.442		844851	88456
143.032		5046463	99175
143.068		7657361	98361
143.106		3621156	109179
143.638		1519435	128526
143.751		889379	135191
143.785		828476	85382
143.798		1039082	105302
143.8		1512363	114341
143.81		952272	117130
144.042		24440756	97077
144.082		909447	104871
144.433		1490213	115425
144.438		1316023	121757
144.445		1288811	106566
144.457		2486721	112731
144.462		2435107	105968
144.797		896105	76153
144.804		1247516	104724
144.929		1617898	116746
145.045		1700371	100990
145.047		1330276	119222
145.062		923435	96205
145.097		1063997	111545
145.105		1202385	114034
145.452		1643020	94128
145.731		8641270	105773
145.765		1271111	108131
145.772		865286	87528
145.777		885821	132091
146.066		1691627	100980
146.073		848614	107513
146.082		979603	97066
146.098		1052355	113037
146.123		994000	116545
146.3		5305615	94710
146.303		4794832	115687
146.402		1852961	117347
146.442		1634948	95350
146.454		1281818	123728
146.466		1048609	89758
146.501		2326498	82254
146.504		2073747	113754
146.623		3288366	108855
146.624		985614	180988
146.686		850965	70567
146.806		1694632	117177
146.958		2404851	97454
147.099		1896792	145436
147.124		924965	94927
147.265		2289706	113323
147.432		1619036	107438
147.715		1097711	89057
148.073		1763047	107264
148.433		948711	109908
148.47		2627545	104320
148.482		1380783	117475
148.548		1052775	109737
148.62		1148427	94755
148.659		1026070	111712
148.762		979800	134541
148.931		2641499	104044
148.954		5535974	94670
148.982		1046284	95744
149.019		1394150	110939
149.023		5712200	92463
149.06		1161850	124967
149.096		993483	120341
149.117		2412982	96166
149.122		2663129	97681
149.129		1746172	121840
149.132		1300366	110895
149.433		1406640	113411
149.457		1095308	108236
149.476		1360453	101408
149.777		1115928	106594
149.787		1294333	93964
149.792		1729119	89621
149.814		830022	57095
150.014		1219004	112306
150.112		1782124	91516
150.124		2537793	99830
150.394		1548389	117871
150.437		1622025	92302
150.449		1415327	111097
150.454		1292210	93133
150.457		930459	91678
150.461		2678885	102791
150.571		1047003	98357
150.606		1147260	114605
150.796		1006792	75861
151.036		1126005	101925
151.048		1475218	103801
151.058		2356423	103077
151.063		1294185	145631
151.073		2811055	92279
151.102		1035892	95328
151.109		1157368	84801
151.112		828489	120170
151.126		907016	125472
151.153		3172373	98075
151.154		1051750	156063
151.4		2506893	102196
151.774		1984321	105939
151.785		1439479	101407
152.081		866902	98844
152.45		980472	106963
152.623		1286027	119150
152.787		1949098	99152
152.947		839111	101914
153.052		8685289	92906
153.089		2564603	102787
153.129		991950	88456
153.142		2002196	97674
153.154		941162	114760
153.421		1083818	106125
153.436		1640001	111619
153.476		1114708	85079
153.631		8321150	104908
153.632		2357055	148772
153.777		975524	93215
153.789		1054906	114896
153.801		1340416	84696
154.048		896757	114452
154.132		2151661	106752
154.148		890901	127326
154.449		1952676	99389
154.454		2499399	107301
154.771		2435997	96272
154.789		892758	132878
154.795		1592201	100441
155.032		8486041	93890
155.043		1178286	116296
155.068		9865386	88750
155.104		2223995	99678
155.107		891756	129330
155.109		1275981	101202
155.121		1049547	93425
155.123		1405828	123764
155.321		882154	92507
155.461		2089316	103931
155.467		1204663	106249
155.725		1336864	118086
155.768		921637	63539
156.071		905939	81951
156.132		858912	119509
156.139		1173859	112997
156.269		2420992	101439
156.437		848535	91710
156.731		1343577	111932
156.78		1424159	105780
157.036		951647	107024
157.047		4628172	93621
157.062		957803	78040
157.084		20883804	89493
157.098		1033100	98672
157.117		1060477	74971
157.782		3664993	108649
157.801		940395	117261
157.826		988086	105217
158.081		1141268	81424
158.087		1442607	100599
158.116		1371484	140127
158.148		1731627	100793
158.154		4629198	91535
158.461		1876939	93913
158.473		1751505	92513
158.964	1+	302261440	87509
159.109		1243061	114612
159.121		1528698	110584
159.138		1037538	111254
159.467		1488169	83396
159.633		857980	81444
159.728		1107343	97715
159.781		1334375	95232
159.786		1421946	106192
159.793		1561053	90406
159.805		2182403	93932
159.967	1+	6755852	90503
160.144		987772	102782
160.441		1746355	85854
160.638		39370172	93312
160.64		11933885	143027
160.642		2146302	116272
160.792		949713	111618
160.942		828949	112301
160.968	1+	1373649	94305
160.994		2214780	102960
161.024		4188586	88503
161.083		3641412	100958
161.111		1499297	75731
161.14		4050270	90517
161.417		1135419	142932
161.707		1294844	97488
161.755		974402	128191
161.789		1701185	101714
162.027		837891	83839
162.474		1517714	82873
162.82		1471676	91157
162.998		1459386	89177
163.034		1025962	108188
163.073		1260620	112387
163.075		2148989	97672
163.083		1192496	106729
163.121		871889	111727
163.145		2189339	100119
163.148		1329165	97549
163.155		923712	132420
163.492		1075908	112752
163.607		2022311	95266
163.781		922883	114787
163.79		1135799	137031
163.817		906947	96719
164.453		2832442	92824
164.477		1995300	98051
164.622		1096931	126667
164.787		1210635	103644
164.858		931098	118122
164.921		5678246	85820
164.924		1296423	87710
164.996		841910	80908
165.052		1958687	91909
165.089		4750895	88487
165.112		1479161	97658
165.118		874891	131905
165.125		1198958	108044
165.169		1036225	115729
165.612		2882801	83178
165.763		1266802	98947
165.785		1233756	98138
165.79		1957118	86601
166.048		1249501	99289
166.097		3846498	87055
166.114		998090	111978
166.12		886588	101481
166.389		946480	110906
167.008		865473	89579
167.032		1011155	105416
167.034		2952724	93346
167.065		879938	121571
167.068		10449859	86505
167.079		1140808	92944
167.104		3177779	93264
167.125		940283	128858
167.463		2344491	92271
167.492		2372120	83246
167.563		1558998	106591
167.565		936887	128654
167.646		1229593	95769
167.805		1065693	101383
167.817		1472898	99118
168.063		1284778	89017
168.071		1091342	93448
168.112		1577471	88286
168.138		1093914	99558
168.164		2224373	84461
168.279		889454	72072
168.453		844855	102115
168.465		1577556	83994
168.553		3111033	103748
168.555		895098	181824
168.812		1085526	109225
169.047		9187593	87258
169.084		6728409	82693
169.11		869460	111711
169.12		1356776	76411
169.122		1022473	72181
169.137		1410943	92440
169.149		1164316	79077
169.195		1959672	81734
169.447		1766241	92252
169.789		836777	101179
170.449		880059	96441
170.457		1767111	84605
170.479		975576	54941
170.633		1326544	109901
170.808		1078489	96772
170.838		963077	99344
170.945		1463777	103989
171.009		897820	108353
171.063		7515730	82992
171.099		3759553	83384
171.121		1404602	85168
171.126		4890988	85694
171.138		2298577	91415
171.627		920923	118160
171.783		865563	88847
171.818		893321	70265
172.066		974680	94745
172.095		5218107	81485
172.116		4586564	82722
172.164		1763800	98769
172.457		3431568	105899
172.49		2282909	86965
172.791		1001688	128277
172.824		873990	100165
172.836		1067867	104662
172.957		859644	86156
173.042		991071	99539
173.057		1322565	99200
173.076		992620	252390
173.079		20512142	80709
173.09		2376754	84528
173.094		1000460	86390
173.123		940984	78468
173.129		1034930	103368
173.133		931932	85139
173.149		2712394	91453
173.154		1130860	96127
173.425		979994	96924
173.484		965810	99817
173.721		1081419	74178
173.809		1633158	90909
173.821		1284795	76572
174.082		1605205	83095
174.132		1050537	108287
174.16		5675909	82289
174.445		925943	82746
174.457		1693372	91291
174.537		1358412	99085
174.654		2467244	101356
174.938		4925182	79841
174.953		2291012	85955
175.034		1711893	73076
175.04		1103543	102604
175.058		1356910	81274
175.099		2504831	85611
175.129		1183067	91041
175.148		971683	84807
175.45		1031883	91615
175.625		906777	79677
175.83		2505667	83229
176.458		876522	49389
176.49		1105818	95624
176.633		19120676	79275
176.638		1189733	138451
177.014		6342266	81255
177.058		836076	101814
177.089		2179384	82580
177.112		1003985	101967
177.135		3990250	90503
177.139		2432620	85872
177.162		2041365	61274
177.456		1003337	95031
177.508		1673438	92503
177.623		1168419	47260
177.637		1049121	92996
177.785		1590123	95103
177.809		1061013	102218
177.884		879802	69723
178.116		2162637	90268
178.156		1018045	93039
178.283		1315183	84063
178.398		1056060	89097
178.469		1441864	85993
178.481		1801837	77714
178.494		1146322	93180
178.874		940839	74764
179.068		5033059	79488
179.104		5765809	78584
180.1		1535876	73929
180.136		3220962	79734
180.145		2377702	87048
180.162		882205	94741
180.182		1753668	79126
180.502		1544240	96264
180.817		941726	59714
181.047		3515683	85050
181.066		1414314	82263
181.084		16533489	77298
181.115		1073341	69382
181.12		5176319	75899
181.159		963134	96089
181.162		1642095	100762
181.508		1311557	98308
181.801		1155653	116381
181.834		2333234	84685
181.846		2483318	83867
182.079		1044896	78989
182.087		1203747	91628
182.115		1027118	104300
182.139		2381767	75466
182.153		950008	55838
182.168		918546	60147
182.19		952682	107211
182.481		1191434	92866
182.493		1610495	82184
182.568		1021571	67690
182.788		869759	89229
182.886		902733	59270
183.026		1075034	104438
183.063		13317352	76659
183.099		11082230	68317
183.136		1582324	79197
183.141		2508486	78084
183.153		2698635	84689
183.165		1159367	73986
183.488		1328250	82610
183.543		1789695	103252
184.058		986178	91930
184.066		1253030	84697
184.123		1662491	89728
184.134		1761647	71913
184.17		3543181	81641
184.213		3806941	89254
184.215		2230526	85607
184.463		3234108	104752
184.692		11479890	89135
184.695		3352147	122073
184.715		1077419	58105
184.794		1037449	103307
184.799		860859	177547
184.962		903608	75619
185.024		1548464	78340
185.042		4211031	77994
185.057		1083468	89671
185.061		1182606	84692
185.079		9204068	76341
185.092		1617225	77957
185.115		7990642	77048
185.136		1136850	64392
185.194		2565584	87066
185.454		1788433	90809
185.484		1639805	85845
185.508		1979238	88859
185.621		1076688	91067
185.834		1364400	96239
186.118		1006699	80473
186.18		2429154	85044
186.185		3863364	79208
186.222		3432210	79462
186.381		1705837	82898
186.493		952823	83795
186.506		1597468	88364
186.518		2795201	85097
186.852		1005806	92127
187.058		4722187	75388
187.094		4694872	74770
187.133		3491750	94741
187.154		2093678	77591
187.166		1497059	87564
187.219		865318	73989
187.467		1093379	102667
187.526		948865	56813
187.626		2196670	91723
187.804		1128248	62039
187.837		951293	92013
188.14		1059357	71401
188.147		979472	75964
188.16		1809700	83051
188.461		940356	85275
188.473		1129928	76414
188.947		2021320	85225
188.969		2113648	86835
189.038		881561	99279
189.05		1817222	41333
189.074		1854103	77332
189.089		2714108	62135
189.127		968314	54277
189.164		1293240	82299
189.49		1771312	78562
189.526		1858046	84854
189.775		1699417	79888
189.834		964527	89450
189.846		2065523	82300
189.854		839374	62888
190.124		2043450	91068
190.506		2411622	77849
190.649		23032570	82139
190.651		7740284	123535
190.841		910545	97084
190.853		1026293	75391
190.942		4661862	76898
191.029		3391462	71386
191.045		1245452	82987
191.068		3293620	55414
191.104		4944994	74041
191.141		1207711	60823
191.151		4246451	89430
191.153		1941075	109710
191.166		945616	54792
191.179		2665069	58931
191.19		1544449	84236
191.392		915555	61447
191.825		2276137	78426
191.838		858213	69948
191.944		876164	88184
192.024		1045906	71392
192.064		955344	83661
192.1		1119533	81646
192.127		1049895	79950
192.132		979673	106281
192.138		4193627	71507
192.16		1579907	82899
192.268		849666	61964
192.461		2254897	76495
192.485		1779130	79557
192.646		2503316	81631
192.69		1271940	95937
192.792		1264009	90885
192.832		1693464	82044
193.046		1568718	52198
193.084		12204019	73767
193.12		10501504	73328
193.139		30577798	72307
193.156		1105565	63150
193.64		6952893	73356
193.846		1192424	83306
194.079		2282556	75804
194.087		1249807	88543
194.092		2466400	82450
194.096		961666	107449
194.115		3808553	72014
194.123		1207900	94564
194.128		1194429	94872
194.152		1016230	77123
194.19		839132	59538
194.247		876864	61491
194.798		942000	89426
194.852		1258435	74798
195.039		2187479	82641
195.063		11087935	71065
195.099		38461772	71481
195.129		1722023	69725
195.136		6290522	69589
195.178		1323449	81635
195.19		3064813	68664
195.524		1041989	85824
195.677		842541	98160
195.826		1073138	80889
195.838		938390	78022
195.85		1468891	76744
195.862		1261519	77202
196.056		2957125	69575
196.066		994152	67181
196.095		3792563	72590
196.103		3961398	77165
196.113		1317641	81376
196.16		931930	59271
196.476		932316	117767
196.485		1240527	89286
196.51		1300200	91619
196.649		1622362	96912
196.815		3167861	77928
196.832		1208795	97124
197.042		6061511	74240
197.079		32498196	70330
197.097		1400986	93070
197.115		15922209	70318
197.151		5274606	64253
197.157		1772576	71372
197.464		928790	57883
197.817		955660	86838
197.839		929348	47480
198.074		1080712	87327
198.082		2868027	71839
198.118		1623416	69850
198.149		1038803	82797
198.185		1478415	71656
198.799		2210171	78612
198.87		973732	87490
198.957		3459123	74650
199.021		1042890	78868
199.04		14314704	69929
199.058		17691862	70023
199.094		15046116	69482
199.131		3178993	63102
199.157		1020026	73069
199.169		847503	100653
199.19		930974	67044
199.47		1085946	81585
199.85		1467025	75849
199.862		1737333	75843
200.061		1505980	85917
200.089		1341350	76899
200.098		1059977	92115
200.129		1138724	67762
200.165		1689825	78972
200.196		985372	83881
200.201		2584750	71698
200.237		22413690	69449
200.402		2346325	76198
200.498		1024031	47300
200.51		876355	67783
200.522		1408048	77616
200.534		953540	81382
200.952		6186232	74447
201.052		1150652	82365
201.074		7731491	70456
201.089		2535753	72968
201.11		5027568	69850
201.158		871257	76979
201.17		2149733	77877
201.185		975291	72627
201.241		3824927	71763
201.805		1534150	85407
201.808		2846120	95682
201.829		2841263	76152
202.108		3808146	73247
202.114		913892	88706
202.18		67437352	68824
202.217		1264312	82218
202.482		1203334	71628
202.489		2664184	79420
202.824		887727	56011
202.975		1149716	72337
203.035		1194801	51628
203.053		12209248	69717
203.067		3043997	42600
203.089		2820237	72843
203.104		2308170	43300
203.12		889848	92434
203.137		1345741	73838
203.184		8052110	70001
203.862		1441214	75355
204.056		1236434	68953
204.063		930997	60742
204.088		1212461	85791
204.451		872237	85147
204.534		1345643	72715
204.802		1127833	67652
205.045		4272287	69145
205.063		1419749	73910
205.068		5915111	72138
205.084		4315405	42023
205.12		2736153	68903
205.157		1460182	64818
205.17		1100731	80331
205.193		853427	79629
205.842		2116119	76758
205.854		997260	76145
206.116		1726312	65927
206.176		993373	91661
206.473		1013461	89092
206.501		1267551	77953
206.526		1186408	84752
206.633		7409998	73433
206.655		867062	77638
206.662		1095272	88883
206.808		1324075	79011
206.836		975397	67101
206.848		2439226	77475
206.909		1989167	79003
207.063		3577893	66723
207.099		17200626	68472
207.136		15756798	66729
207.172		1870123	80770
207.183		881279	77361
207.987		907250	59211
208.095		3344464	71504
208.103		1634035	71960
208.131		3119389	71701
208.139		1645023	75689
208.169		920282	73057
208.522		913942	65850
208.812		2938860	70900
209.04		1261644	53285
209.079		23010218	66506
209.115		40869560	66480
209.147		1220610	70904
209.151		12004419	65429
209.194		911530	58313
209.639		1067966	81738
209.735		2595312	73519
210.074		2328583	69297
210.082		2492938	67148
210.11		12640276	66968
210.119		4495255	66832
210.146		1697809	61891
210.155		1680564	68696
210.401		854842	84471
210.501		1097597	85101
210.758		876856	65232
211.054		2316064	99445
211.058		8630241	71225
211.094		65553260	65817
211.131		19052154	65476
211.167		6941191	63968
211.174		2614378	69691
211.186		953982	85976
211.491		2899321	71797
211.833		1049457	78984
212.053		1129550	71477
212.061		1049361	77757
212.089		1289979	73236
212.098		6335438	65860
212.108		1959058	69374
212.126		1536888	74269
212.134		2365947	64732
212.165		1291958	65588
212.644		1346094	81085
212.874		989871	89724
212.972		970610	71860
213.011		952631	63946
213.037		2042265	70919
213.056		1562831	70903
213.074		9578789	67477
213.089		1558411	74942
213.11		22273586	65549
213.131		930345	73034
213.146	2+	6164479	65852
213.476		1648371	77119
213.534		1245303	80817
213.64	2+	1488157	68285
213.976		2114499	69432
214.077		880326	81309
214.113		1909043	71162
214.146		1117199	82592
214.253		30234052	64929
214.514		1149600	72857
214.66		1883251	86665
214.836		979746	89510
214.968		894400	74429
215.053		3183134	70720
215.089		8037483	67160
215.105		1058128	85963
215.122		1146486	143686
215.126		12983287	66573
215.152		1950785	68599
215.162		1306308	72009
215.18		1018523	77724
215.191		891791	69911
215.201		1095890	83320
215.257		4560934	65477
215.821		891637	64338
215.834		950241	66180
215.846		1325381	62108
215.858		1315834	83109
216.092		861420	76247
216.123		3902871	66467
216.129		853817	98678
216.16		969052	65441
216.196		34727536	63984
216.483		2003670	80776
216.923		890273	82585
217.05	1+	235666336	63710
217.105	1+	170437552	63795
217.156		6350276	64276
217.194		1376977	65375
217.199		4518099	70256
217.499		1337981	67328
218.05		12225408	57130
218.054	1+	14522369	52258
218.084		1117772	63074
218.108	1+	14496789	62993
218.175		2615340	69352
218.202		862278	83865
218.212		3314361	63452
218.552		858378	64444
218.597		6792386	69895
219.042		2049887	116564
219.046		37953120	64757
219.055	1+	2349732	70490
219.061		4979430	60595
219.098		3523507	52400
219.136		11565825	62981
219.178		1608272	75053
219.211		1265115	73697
219.767		1857729	75262
219.845		1513340	71375
220.049		2698981	58889
220.083		1353505	74990
220.095		1216149	53396
220.102		1236632	65341
220.131		928946	81336
220.139		1591541	53083
220.146		16428775	63722
220.154		1014170	89876
220.163		937389	81879
220.167		4276335	66907
220.518		2176428	67486
220.649		1522298	69146
220.852		976546	68957
221.022		33213214	62976
221.043		1433238	54165
221.079		6002483	64678
221.115		13962304	62712
221.151		18842444	65097
221.166		2238802	84031
221.17		19128148	63839
221.175		18391382	65127
221.188		3998426	64871
221.484		950628	77214
221.672		4890567	65337
221.813		1827481	65943
221.837		1083842	75286
222.025		2056773	51188
222.11		1956099	62795
222.119		1663910	61504
222.144		5416687	56582
222.155		2262067	68137
222.179		2742940	66541
222.183		5230525	67529
222.878		2520854	66662
223.019		1274120	74089
223.058		1849686	65787
223.064		1267192	78763
223.094		30308356	62370
223.131		37741584	62060
223.167		14026525	62022
223.213		911646	64964
223.488		22758800	62236
223.822		8892040	62119
224.09		2374632	63442
224.098		3171691	61029
224.126		4929781	63921
224.134		4884472	62080
224.157		1493200	55734
224.162		1244738	80929
224.17		2015813	65587
224.506		971902	74570
224.537		879121	66750
224.68		1120653	70302
225.074		20187850	61765
225.106		2933206	91903
225.11		56585944	61912
225.146		18836964	62709
225.183		7643506	63057
226.068		1110577	56583
226.077		2009205	65200
226.105		2233023	67525
226.113		6306114	60748
226.142		6140236	64564
226.15		2199023	66998
226.167		2336149	69794
226.18		1685978	72322
226.186		989676	75385
226.509		1819921	71276
226.952		3987633	60737
227.002		4341764	61236
227.053		2716086	63884
227.089		16674467	61947
227.105		1719753	61660
227.126		24966576	61504
227.162		4338430	60054
227.201		1432860	52206
227.656		1057505	80424
227.817		2825964	63927
227.853		1571705	67971
228.092		1104432	77685
228.121		3698779	62498
228.129		2451102	66682
228.134		1483856	67126
228.149		2552677	60374
228.17		1279093	49852
228.196		2148374	65357
228.232		1394691	59819
228.269		13769553	60718
228.479		3952029	77917
228.814		1337480	75508
228.989		1080456	73805
229.069		11431669	61276
229.084		1996731	65909
229.105		7122690	62296
229.12		2689352	70107
229.141		5366352	63031
229.157		3144085	83024
229.216		13160107	61326
229.272		2007615	62769
229.462		966869	61239
229.513		1113400	69180
229.85		1498243	63437
229.862		1551864	66457
230.072		1067893	76402
230.109		971891	73194
230.139		1035678	65895
230.212		1116424	73651
230.22		2555771	55724
230.248		60898852	60209
230.51		2325510	70961
230.844		1094162	69945
231.061		3261778	87332
231.066		65030996	59753
231.084		6310490	61060
231.1		4890528	63961
231.121		6508136	61109
231.136		7558253	61847
231.21		1019225	62886
231.252		9245208	60918
231.492		1162849	50495
231.834		1035416	55146
231.841		2436211	70584
232.069		5487047	45881
232.092		1045904	74887
232.129		1086317	65139
232.175		1371311	61486
232.222		1814112	58616
232.557		1095293	68647
232.931		1018328	85077
233.024		2087659	65783
233.04		1377265	69851
233.062		4965049	55377
233.071		1048893	91781
233.079		12578367	58035
233.115		24300108	60318
233.151		10770139	61053
233.188		1839816	69988
234.082		1368263	61537
234.11		1425122	63800
234.118		3608005	61444
234.155		1667923	63196
234.178		4673372	61512
234.522		1267821	67064
234.679		1290521	59662
234.743		1567473	68732
235.056		29543720	100875
235.061	1+	674080064	58927
235.131		40512836	59017
235.167		20286290	59261
235.182		2682135	69166
235.203		6258527	60176
235.516		1256198	71503
235.728		1108998	81929
235.854		1974966	69322
235.958		1880893	63384
236.064	1+	45659556	32734
236.071		1958313	78948
236.09		2342896	62122
236.134		4990209	61078
236.141		5403011	60329
236.162		4170699	54808
236.17		3002926	60034
236.489		1371160	67340
236.673		3506126	68606
237.057	1+	380438560	58439
237.102		24209970	59695
237.11		29997110	59209
237.146		42465860	58864
237.183		14047570	59812
237.198		2040056	72267
237.222		1563745	68592
238.059	1+	26479140	32940
238.069		1262471	66125
238.106		6616502	58544
238.113		4158393	54069
238.141		7744836	54952
238.15		5492871	59565
238.163		2379052	63939
238.178		5042706	61689
238.186		2037813	56418
238.498		1250749	61027
238.662		9004429	59992
238.913		4624751	61721
238.949		2360413	61659
239.032		38021916	57976
239.054		12823334	58141
239.061	1+	2884585	68155
239.089		25611060	57916
239.126		52399936	58155
239.149		5028107	56065
239.162		29001552	59397
239.167		1511122	155335
239.198		8241374	60772
239.237		2476589	61771
239.854		2894623	59600
240.035		2669334	36313
240.085		1440217	71293
240.093		2499292	63940
240.121		2783591	55601
240.129		6307275	57395
240.157		1518422	68414
240.165		3660121	61690
240.189		1603106	53429
240.202		1948551	49950
240.233		2640499	60548
240.526		1994695	62803
240.843		1970500	60171
240.848		1937062	63842
240.86		1370267	50906
240.926		1274005	72666
240.945		11520012	58882
240.967		6979350	60089
241.03		14296366	57889
241.043		1738323	68444
241.069		8401981	58364
241.084		1184676	56631
241.105		19813964	57767
241.12		2388530	55830
241.141		24021082	58425
241.177		4169961	63689
241.204		9729011	58276
241.624		4430875	67814
241.705		3076859	58401
242.033		2212862	62285
242.056		1631719	62152
242.108		1751163	63795
242.136		1840135	54878
242.144		2521226	63676
242.175		6018806	59213
242.212		2199557	55365
242.284		11328546	58422
242.493		1769462	67459
242.51		2489245	61184
242.941		40978728	57241
243.048		1274277	67855
243.084		10247780	57563
243.1		2572234	61899
243.121		9693682	59549
243.136		9939832	58302
243.147		5977085	57061
243.183		92156296	56820
243.288		2079190	60232
243.648		1162408	62358
243.685		25567318	56934
243.831		6608786	68598
243.941		2926591	65881
244.08		2360024	61128
244.116		1219990	66090
244.124		1082793	64721
244.165		3513626	84037
244.191		5062565	45214
244.264		1938754	60914
244.526		2328814	66771
245.079		16639761	37450
245.1		8399129	56971
245.115		4647647	57783
245.136		7500840	59311
245.152		8294447	60356
245.198		2234274	68993
245.533		1237868	54470
246.082		2775951	50350
246.155		1243502	59515
246.207		4815971	59057
246.243		19421554	56707
246.51		1343329	67292
246.517		1970372	62920
246.952		1200842	57117
247.095		7479510	64059
247.116		4936735	60541
247.131		8536165	60455
247.167		5910389	58888
247.203		2352772	68844
247.246		2915254	56507
247.767		2613265	62159
247.854		1209814	80398
247.878		1220033	58087
247.968		2197382	55839
248.162		1761977	65422
248.551		1670750	60281
249.071		38484764	80978
249.077	1+	882842368	55622
249.146		21618236	55576
249.157		3542657	56648
249.17		5059847	59662
249.183		37318988	56555
249.219		10785628	55215
249.532		1357395	59680
249.669		1397102	61351
249.762		2462534	57099
249.87		1522421	65009
250.079	1+	73459408	36260
250.142		1361098	66202
250.155		8953840	51085
250.178		28374266	55799
250.186		5991166	54366
250.214		8588170	57081
250.222		1904589	66263
250.656		2151722	61666
250.847		2782109	54549
251.011		1293877	59820
251.035		2376624	57350
251.072	1+	151795328	54404
251.081	1+	10745475	68523
251.089		6504712	61650
251.126		37639320	55522
251.162		40896168	55047
251.198		41715384	55547
252.075	1+	12565050	37614
252.084	1+	2818558	59396
252.121		1401310	55813
252.129		4867922	56019
252.157		11112799	56474
252.165		7194850	54630
252.202		6510706	58075
252.678		1871398	56919
253.027		20213218	55585
253.048		11056620	55570
253.069		6452214	56380
253.105		29553670	54740
253.141		45436436	54780
253.178		18335782	55460
253.214		40630840	55209
253.223		2474235	59210
253.87		1548382	64590
254.03		1465271	38559
254.1		2295847	60036
254.108		3378123	56891
254.136		2981015	62649
254.145		5134043	60535
254.173		17444328	55422
254.181		2243307	76409
254.217		6060284	55753
254.248		2911882	58248
254.961		1799759	53283
255.023		11742060	48546
255.058		4632892	57969
255.084		7479176	54313
255.121		21080216	54821
255.136		1855904	46876
255.157		18742442	56367
255.175		2305138	54384
255.193		3863546	62013
255.219		1382982	44796
255.232		2611596	56640
255.519		2153488	61844
256.116		3342117	60234
256.124		2720169	58111
256.144		1516243	58738
256.16		2393914	61246
256.264		2419082	60681
256.3		4593531	57575
256.551		1313296	58965
256.826		5097521	57126
256.851		24277692	54555
256.915		1722459	66448
256.962		8725745	54530
256.999		1681602	55439
257.02		4529292	55068
257.043		15269399	54370
257.1		7619634	55703
257.116		2014777	68466
257.136		7282627	55952
257.152		6111946	58327
257.161		2586766	59237
257.172		1931988	57066
257.185		10194522	57061
257.248	1+	148273520	53802
257.52		2732824	54394
258.17		21474606	54494
258.207		2399519	54054
258.229		2291081	61705
258.251	1+	25828180	54070
258.279		47461216	53834
258.686		2065252	58296
258.911		6357265	53816
259.011		3324737	56868
259.039		7677902	55056
259.084		79347944	53285
259.094		4328553	57616
259.115		8718323	55112
259.131		3643899	60958
259.152		3586053	58306
259.167		5180045	61319
259.173		3867215	60799
259.255	1+	1853175	60145
259.283		7947716	54405
259.417		1889669	54431
259.749		1515494	67049
260.088		12748236	54692
260.222		2318030	49961
260.909		2071744	54396
261.11		31683780	54782
261.125		9533643	70993
261.131	1+	175161552	53027
261.183		5831271	60367
261.219		2593401	61705
261.498		6944773	53808
[truncated: 3,149 more rows]

## Sheet: Blank sample 2
m/z	Charge (z)	Intensity	Res.
53.8254		1014688	266451
53.8257		875039	337143
55.0426		1009839	229771
55.8457		884470	251366
55.8462		1851514	229379
55.8466		2100673	296982
57.6932		1793885	276023
59.0604		840265	291125
59.3167		1121684	183048
60.0183		897010	178833
60.0442		933266	286409
60.0808		10623935	234958
60.2422		1139621	171847
60.2426		2604711	232734
60.2431		2524351	284364
60.3616		893671	242857
60.4072		1822734	243370
60.4221		884783	197393
60.6235		872116	221020
61.0318		1024574	244985
61.0322		1343370	285867
61.3307		897793	182658
61.3321		1660350	203537
61.452		2056203	193697
61.4525		3381957	214040
61.453		3416981	288085
61.9887		992644	274976
62.0622		1328391	263746
62.2334		2648069	210027
62.2337		3328855	225408
62.2342		3938619	273572
62.4344		840899	323110
62.4567		2849797	217457
62.4573		3271549	207653
62.6338		1202289	186271
62.6343		875625	349705
62.9817		1964046	241519
62.9826		1765152	235058
63.2424		1239397	194279
63.2428		1794701	244854
63.2433		2103677	256166
63.4408		899938	167925
63.6473		1102293	247754
63.6693		857351	241869
64.2553		2435088	187221
64.2557		2481092	229238
64.2562		3300138	265584
64.3617		1231651	234556
64.38		1631312	244603
64.9774		28251106	215513
65.0336		1802123	241557
65.4282		914266	157353
65.6933		1207642	215752
65.8359		1112584	187792
65.8365		1172042	239307
65.8484		1099020	214385
65.849		1770363	168116
65.8495		2414608	256263
66.3352		3130908	241498
66.3531		1040357	288870
66.501		1112293	140856
66.7342		928385	243610
66.9663		1009343	225342
66.9824		1178324	251832
67.0012		1352032	255331
67.3935		1487189	210354
67.6213		1091433	221690
67.6217		1899299	172298
67.6489		954296	197603
67.6847		873313	252192
67.8397		1951109	208196
67.8401		1668965	174932
67.8406		2354693	260321
68.2533		1029859	194597
68.2537		1377521	211046
68.2543		1342587	280603
68.3144		2535689	227883
68.9714		860821	239034
69.0336		844317	246840
69.0443		17473294	482662
69.0447		432049728	201885
69.18		1924703	211704
69.1803		1863067	187414
69.2436		889157	183484
69.6934		1461500	232667
69.7055		1737516	252325
69.7619		891604	200572
69.8079		934222	310274
69.8083		851556	292819
69.8366		932376	135128
69.8378		867221	294993
70.0418		2878703	216659
70.0481		14308662	198894
70.3653		2892351	220415
70.6533		1399742	148759
70.6537		1220708	226119
70.6543		1260548	282434
70.7674		876921	183430
71.0372		1336622	217415
71.4183		1942729	248222
71.4422		1062595	224449
71.6265		1072493	164557
71.7091		1576914	187434
72.3683		2923144	220818
72.5635		838270	170823
72.6391		851075	173936
72.6626		851437	183225
72.6633		869100	172823
72.7033		1563574	222853
72.8665		1810886	123381
72.986		1004373	220641
73.0159		1807448	176011
73.3364		876930	171338
73.3546		880250	166008
73.3828		1448361	217802
73.6745		1307278	193881
73.7177		1431605	216141
73.7239		1964193	221259
73.7256		1481345	218049
73.878		1308566	219650
73.9113		2395709	188599
73.9117		1971349	187558
74.0965		2115117	194197
74.318		1981297	215966
74.3653		1467628	214952
74.3775		1430984	237015
74.3896		980926	204409
74.4965		850400	231111
75.0372		1557129	204515
75.0495		932459	193194
75.0549		869771	214759
75.3035		1077466	264337
75.7091		912157	215769
76.0502		1325496	197368
76.228		938735	198383
76.3568		1049343	223268
76.374		856188	126065
76.75		902531	253069
76.8159		1285799	231088
76.9974		1618015	183012
77.0232		867233	201492
77.0459		1302149	181202
77.0586		2078251	144108
77.0593		1529291	152818
77.0598		2238895	245137
77.6442		1914484	187196
77.6928		1014905	215241
77.7056		1900993	216741
77.7924		842927	231535
78.3248		1035730	173958
78.3543		1057618	224015
78.3897		908095	186814
78.642		905238	232206
78.6913		866902	164036
78.7215		867399	128190
79.019		1046918	178253
79.0373		1308108	209932
79.0495		1499292	188758
79.0917		857141	184701
79.3694		1037386	204546
79.6532		1240676	187309
79.6782		1019521	224841
79.7092		1489742	183972
79.717		1889206	201826
80.2015		2267914	150987
80.3198		1414086	252981
80.3811		890712	213667
80.542		2971421	162722
80.5426		3160621	152861
80.9479		3319506	192078
80.9514		1198310	175245
81.046		1054838	187478
81.0699		1103303	183730
81.0828		840707	179400
81.229		1884861	206010
81.2784		1310127	198203
81.2789		3354207	213294
81.2794		6265999	151786
81.3905		1639003	220355
81.391		2793499	151212
81.7179		1317325	171494
82.0697		1306517	178610
82.3655		916248	238495
82.6535		967828	174284
82.9449		1370604	179278
83.0216		2479037	182038
83.0424		1896194	137047
83.0432		1319050	160925
83.0439		1461198	230493
83.0495		1107510	201929
83.0605		1462279	178562
83.0617		1990423	186140
83.3934		2576059	192993
83.6915		1633903	197910
83.7093		1430552	206304
83.7214		1187405	204195
83.7336		1443610	203560
83.8557		888940	170749
84.32		904196	176226
84.369		1017423	154964
84.3812		1550056	188790
84.3932		888409	160009
84.4055		2336978	184902
84.7251		839625	186241
85.041		1248613	190294
85.1012		842530	187902
85.7501		2144244	186331
85.8639		2427503	114285
85.8654		2415583	204222
85.9455		1077671	202956
86.0576		2448474	177962
86.3614		927276	226914
86.3726		981732	146354
86.4912		1882934	145536
86.6967		920592	189533
86.7416		850420	177234
87.0437		2971210	149761
87.379		2402856	178395
87.4389		6905831	93022
87.4398		3122663	210299
87.4404		5849560	192948
87.6397		1234487	145006
87.7214		917809	193554
87.7336		1638675	189577
88.1121		2518914	169090
88.3635		1216135	155450
88.3906		853924	141085
88.3934		1376303	202435
88.3996		920916	187319
88.4055		1357432	182268
88.7009		932696	198936
88.7373		1030253	200310
89.041		928900	199438
89.0532		1516130	173059
89.0597		1229003	168923
89.0653		993287	153934
89.7129		2408619	172945
90.3848		2175782	175366
90.6381		883755	153753
90.6395		1063524	187898
90.9767		1282757	171922
91.0267		16013825	154763
91.0497		2720197	173810
91.061		1519847	177763
91.439		3705018	154062
91.472		853880	185237
91.6404		886842	169846
91.7043		863430	152819
91.7601		1246340	168892
92.0148		2000060	147135
92.0301		890170	140037
92.3693		1506839	167709
92.3703		1644047	179862
92.3935		912420	162220
92.4177		1103288	164224
92.7496		961953	139989
92.7803		1359288	132272
92.8807		959016	126180
93.0321		1525482	166659
93.0532		1168602	159339
93.0765		4354627	148747
93.1161		861591	107421
93.411		1019384	186652
93.713		926911	170966
93.7374		895516	116411
93.7494		1688159	170713
94.0691		1993876	157605
94.3795		2247208	163795
94.3928		1904747	155081
94.6693		2288017	76682
94.671		2587161	186007
95.0216		1679433	160178
95.0465		893265	116907
95.0856		1067236	159621
95.1725		910275	79960
95.7096		1077331	147772
96.0525		890047	153430
96.0854		1257351	161894
96.3763		925059	177104
96.3858		942457	196981
96.4095		841461	118689
96.6504		16876148	104986
96.6518		10169332	179537
96.8507		3370247	80416
96.8526		3332039	174218
96.868		853387	136768
97.065		992738	89544
97.0776		1495433	162835
97.0897		992364	184605
97.7315		1454453	154932
97.7374		2028343	151531
97.9214		2738688	121889
97.9221		2291824	123681
98.0647		1035039	152117
98.0839		1411172	147967
98.2882		1057544	158687
98.3736		1123199	142413
99.0417		2122471	145533
99.0699		1215015	136288
99.1171		1043952	143728
99.4156		1536034	153221
99.7217		913859	197571
100.061		1041104	133346
100.072		1583299	193447
100.235		1285595	166826
100.404		4121670	135502
100.408		1890176	138670
100.716		1096405	167687
100.732		1215162	178743
100.77		1619342	161597
101.041		2159881	142995
101.068		924042	185623
101.078		1164653	139646
101.466		929458	124705
101.713		842972	128129
101.718		914818	129112
101.719		2520222	157389
101.756		1304882	154123
101.762		993956	178168
102.055		2820442	145289
102.084		1281795	139823
102.091		4120246	142616
102.128		11344097	139102
102.385		942525	111714
102.42		6120193	129118
102.755		1043966	201157
103.057		1186691	126562
103.058		3178979	144716
103.069		1371391	148399
103.076		933993	130702
103.081		882575	154278
103.09		1101118	118817
103.093		1350463	130014
103.221		1002466	126815
103.412		1289162	177517
103.475		2845960	105022
103.476		1474464	232092
103.477		3525056	164490
103.722		6003764	167275
103.748		1114836	140379
104.107		4986776	136776
104.364		1311554	142627
104.389		1432762	120004
104.413		1573411	142194
104.499		1370969	111331
104.5		2254913	162886
104.501		22617538	117553
104.502		20624834	111263
104.644		10062836	118423
104.645		9891636	116589
104.725		2179041	144608
104.788		1818231	149300
104.788		1652327	157644
104.948		1738832	128925
104.963		3041189	157833
104.992		1419023	151138
105.36		1607251	133512
105.361		1372748	142665
105.404		3573379	136170
105.721		987550	106431
105.738		908833	106878
106.081		2359851	146479
106.086		2971772	128575
106.409		924924	176364
106.422		1832553	147350
106.434		1930685	146725
106.753		2471861	148109
106.875		1227063	103962
106.877		996075	202260
106.944		932473	137105
106.959		16764098	131142
106.964		11284740	133115
106.966		9407493	135344
107.081		3128977	144837
107.092		5917685	141550
107.106		1314962	140540
107.331		989680	166742
107.379		1003338	121621
107.389		1108022	160572
107.753		1844722	124143
107.762		887406	170188
107.967		6655653	128458
108.061		2194442	138970
108.098		985808	144695
108.389		1268810	142385
108.413		1082084	167157
108.552		2142635	151502
108.553		889419	221773
108.76		1168325	108033
108.959		4063116	121918
109.068		1718632	143384
109.077		1632523	120377
109.081		1048219	80630
109.101		1548749	130930
109.298		1877364	133608
109.3		2215429	165390
109.72		1470383	144842
109.726		2166305	167973
109.748		3532554	140630
110.021		852686	143209
110.062		2734139	137439
110.077		1889153	153906
110.114		947980	116576
110.37		1889210	134514
110.394		1212244	168883
110.404		2212648	145046
110.41		2389578	135025
110.778		859699	183355
111.017		6040791	129470
111.094		1236743	138009
111.106		1613325	146347
111.309		1282290	154769
111.724		1707955	113161
111.753		1387967	157328
111.764		852620	204045
111.96		1077312	137193
112.037		1098089	121035
112.28		3014290	92986
112.282		2877650	159885
112.373		1065066	153326
112.377		1351675	142044
112.396		1559491	145671
112.401		968670	132584
112.402		1829446	153098
112.437		1165245	143865
112.679		924106	99898
112.704		966633	146948
112.721		1094200	113261
112.733		1796102	150160
113.057		6384516	124959
113.066		4405000	144583
113.085		1015744	122716
113.091		856025	101863
113.133		2128437	130867
113.466		1617352	136002
113.733		1459518	147864
113.736		1595184	148665
113.755		2735737	156404
113.786		1061030	149205
113.977		1965163	136392
114.069		1547685	125144
114.242		949266	138489
114.401		4297850	131995
114.409		864613	130335
114.749		847696	145543
114.758		852339	123399
115.037		27992954	121073
115.075		1064196	137208
115.087		1112793	124502
115.409		3227685	132838
115.724		884658	112322
115.766		1851802	117530
115.778		1981391	138462
115.956		893066	145621
115.959		1086460	134195
116.04		1228401	121973
116.082		990716	145337
116.107		1698536	125176
116.394		2778543	136919
116.413		849403	116936
116.425		1031269	140752
116.45		1327728	133753
116.632		1594638	144140
116.73		2277580	133452
116.772		1115920	139879
116.948		2367155	127768
116.963		882642	119953
117.083		2320531	131140
117.085		1148252	136663
117.097		1078546	149574
117.194		1155848	155213
117.717		1465137	133399
117.75		1232065	109589
117.755		3110867	130209
117.887		1229770	133956
117.888		859555	117964
118.051		848161	120888
118.086		1897410	126861
118.09		868276	125288
118.338		1425340	144747
118.731		1698362	125267
118.788		857246	108981
118.944		1025490	149612
118.964		10302844	118845
118.979		6070980	120376
118.98		864668	142350
119.049		913922	104944
119.07		1203616	141472
119.073		1464177	130501
119.078		1083560	108820
119.082		1010486	111362
119.086		13512183	118385
119.089		2135881	140288
119.406		1379469	129252
119.413		1064088	143520
119.47		875856	117074
119.732		1674741	130585
119.738		966264	129116
119.749		1242326	108224
119.954		1102948	111442
120.058		899855	147176
120.069		1589452	127325
120.081		1070603	124736
120.089		1280846	132138
120.108		1026944	198485
120.438		982044	137089
120.444		1414151	137307
120.45		2816346	121429
120.784		928017	141503
120.812		2938864	107108
120.814		3737809	137262
120.921		2419431	132114
120.959		4041850	123614
120.98		9997028	117343
120.986		1947431	259443
120.987		40907944	115388
121.086		2584489	81407
121.088		2390938	166283
121.089		1164251	180436
121.097		918815	144010
121.101		997137	141873
121.104		1073347	198175
121.11		2220293	144762
121.286		1231991	94685
121.44		1921644	123008
121.592		881009	144753
121.704		1210962	153425
121.714		2079719	122118
121.721		1711547	125018
121.757		889741	149381
121.769		888211	132676
121.917		3643807	142874
121.918		4557503	122383
122.084		992788	183069
122.085		1354781	132371
122.097		929218	115972
122.101		1682829	130480
122.93		1209303	128464
122.975		3750558	120535
123.042		4285601	123433
123.068		1303726	116108
123.081		1815957	102743
123.117		8351592	115691
123.128		1818285	129669
123.145		2315894	121483
123.435		1318893	140536
123.743		2198173	94795
124.538		863766	135734
124.97		4905842	112734
124.975		1418324	121864
125.021		1903021	118037
125.032		2121539	126436
125.057		935528	130014
125.071		917383	146808
125.096		1225221	130825
125.122		1548946	127502
125.133		1598248	123963
125.42		991504	132056
125.456		874764	122274
125.769		971003	132099
125.781		1320065	126262
125.794		950640	106089
126.016		2534143	110105
126.053		894554	123745
126.089		887478	144467
126.429		1274797	120401
126.738		1269595	113712
126.75		2269322	123244
126.918		975612	137069
126.97		1680720	116856
127.037		906124	126883
127.039		2087942	113882
127.064		2604243	118760
127.07		1969590	109418
127.073		13732888	112484
127.087		2088847	120478
127.099		1257926	184984
127.112		934645	134899
127.396		1546247	121642
127.436		2197677	116073
127.733		1317918	123292
127.74		1098994	115494
128.068		5122870	111875
128.077		1054282	123838
128.143		1243711	106508
128.196		1076467	120348
128.257		1151197	160600
128.427		3437050	117274
128.431		3837436	125531
128.615		933937	109792
128.732		977194	133677
128.766		885380	123645
128.946		2180759	109217
128.966		947586	133622
128.985		956709	110658
129		952029	75962
129.052		10926418	109467
129.08		1021329	125012
129.102		4458446	110153
129.753		2357142	113909
129.782		873158	124678
129.794		1875724	120600
129.865		1492772	136956
129.891		2303971	102384
129.893		2127236	136121
130.098		1278469	130525
130.159		5630776	107429
130.43		1151399	129378
130.442		914181	86036
130.449		1760889	121574
130.453		2732092	110373
130.566		1240218	138229
130.773		1196902	123461
130.941		1358941	101020
130.967		3416827	113510
130.979		1425410	146343
131.011		1103756	117600
131.07		1413205	178859
131.101		2810918	118287
131.406		1681986	120112
131.422		1271131	94265
131.716		2237648	117466
131.923		892453	135515
131.974		1057938	138116
132.402		910220	145773
132.405		892741	106187
132.412		1179194	121515
132.958		1090224	127402
132.965		2036355	99671
132.975		1260121	122144
132.987		1243864	104613
133.065		6334045	106199
133.086		2347176	111600
133.765		1316220	124416
133.983		1714488	120107
134.088		2361189	114628
134.118		1254534	123902
134.255		998005	134862
134.466		1495518	126284
134.505		1102112	88064
134.615		932451	82096
134.757		927317	98573
135.003		20141426	103648
135.081		4050303	105941
135.101		1052699	124090
135.113		1206042	106782
135.117		867204	118795
135.126		1146857	118632
135.597		1043738	116385
135.773		1025639	122865
136.073		3469725	107040
136.105		1248560	118165
136.116		1266662	113037
136.397		1420521	109607
136.414		897603	148213
136.749		913749	106251
136.961		1633633	110830
137.057		3623545	107722
137.065		2380669	108915
137.082		1033184	123988
137.089		5632108	92721
137.091		3319533	138424
137.096		902584	115155
137.133		1470357	105692
137.289		2557440	85079
137.292		1138994	156249
137.755		1271697	180160
138.111		1759937	121929
138.404		3234860	145977
138.697		2082840	100589
138.699		1319481	144953
138.745		3319124	116381
138.76		1091813	111463
138.95		1949213	114872
138.995		1349071	83040
139.012		5698193	106269
139.037		2310656	110197
139.073		2709013	109082
139.112		1564492	106482
139.138		1179435	114431
139.615		4452852	114643
139.616		1602964	167343
139.798		1252447	121953
140.032		975681	99031
140.064		984556	92341
140.068		1099807	104798
140.082		858959	96505
140.096		1416175	103899
140.107		1681110	108684
140.143		2615403	103355
140.28		902680	78133
140.445		1158781	124164
140.568		918598	98831
140.906		1159813	91851
140.946		860741	102520
140.975		9802646	100608
141.016		2476047	108062
141.027		1269717	102360
141.052		1838212	105175
141.06		1493385	101114
141.089		8304986	102629
141.091		1043339	129263
141.127		1196800	101978
141.164		984782	112196
141.426		2492961	119703
141.593		915028	110555
141.737		1366137	105550
142.047		1063306	91958
142.098		1029055	139165
142.123		1016702	116280
142.954		1065956	112160
142.97		11954742	97677
142.975		6070841	103274
143.015		953312	102741
143.032		7507930	97036
143.068		5685232	97015
143.106		4310663	102679
143.415		998990	130619
143.656		876389	120953
143.751		1989222	121103
143.766		2086335	105645
143.783		956065	121619
144.042		22986548	96868
144.113		1316054	87558
144.119		1258017	122481
144.438		2718848	103311
144.47		1267898	88575
144.507		2084953	89393
144.51		1729738	110767
144.674		987880	75011
144.773		1053943	125241
144.929		2087316	99895
144.959		6041174	100500
144.963		1807272	88145
144.971		3710045	95973
144.979		1216810	82729
144.995		2646827	101850
145.045		1354442	121754
145.047		1245883	105516
145.05		1271484	117495
145.062		1271011	106057
145.097		1274888	99553
145.125		1078121	127562
145.494		917405	92041
145.731		10733347	112971
145.745		1163931	138295
146.003		1342373	102027
146.064		974761	121279
146.066		2297930	116707
146.082		1382404	109031
146.098		1313438	95861
146.3		31172214	75070
146.303		27470200	116730
146.304		1630585	253926
146.501		13444718	76119
146.504		14116848	115928
146.623		1008631	109610
146.701		2389382	84450
146.704		3031912	123147
146.806		2242532	106662
146.958		11148287	97737
146.966		879612	107720
146.974		2183753	108062
146.98		1187277	104126
146.99		3166995	104615
146.995		1739013	95130
147.003		934634	126192
147.102		2298581	108083
147.113		2303068	105919
147.117		1069278	108271
147.262		1110517	140727
147.502		1718612	96424
147.505		1890406	124504
147.706		947694	117232
147.959		1229285	110185
148.073		3071225	97562
148.433		1311584	108597
148.441		924949	110921
148.47		899710	86273
148.482		1059389	117129
148.548		2258741	107653
148.593		1209632	113954
148.659		1538743	108783
148.749		897764	106005
148.932		1882714	109895
148.954		41028520	93073
148.974		1199843	104325
148.982		1458136	102881
149.019		868622	96400
149.023		3682417	95767
149.06		915662	99654
149.083		1274244	120040
149.096		1719388	77262
149.13		892912	108578
149.133		1540194	112307
149.142		1744151	95579
149.432		1181141	108767
149.697		867666	92109
149.75		1986754	105431
149.789		1192490	109796
149.954		26944508	92777
150.014		1281824	106113
150.109		884488	134844
150.394		2260866	107376
150.415		1055999	115989
150.454		1767686	105245
150.457		2938440	100147
150.606		4194881	112574
150.608		1363970	171494
150.744		1393203	94258
150.929		1117041	102565
150.954		3350128	99254
151.048		1164184	107150
151.063		1900625	111307
151.073		3011223	85309
151.076		911609	115083
151.08		905092	102111
151.097		1465925	97230
151.109		1044189	100780
151.148		964076	106482
151.393		1545302	111149
151.724		883995	130582
151.738		2269731	95461
151.951		9271330	87814
152.068		1971864	98021
152.107		1014999	99769
152.45		1759082	133653
152.579		1726215	105218
152.623		1180353	96401
152.787		2961459	105045
152.95		2073539	66113
153.027		913169	123851
153.052		4237392	91217
153.086		1225332	93101
153.089		2134502	103356
153.109		1067658	95337
153.129		2336606	109349
153.421		2252875	104044
153.436		1513124	93317
153.631		4307015	111172
153.632		1910248	128624
153.765		891942	122408
154.048		1507310	106226
154.132		881664	116411
154.434		1050611	115541
154.772		2453514	94078
154.975		4864610	88403
154.99		6671019	91079
155.032		4151299	96836
155.043		3300970	94453
155.047		878053	84719
155.068		10418137	93350
155.082		1272961	85488
155.104		3972078	96548
155.107		1207712	121912
155.114		1237828	126364
155.129		1065677	93820
155.584		5171081	111719
155.585		2061962	156440
155.726		1703916	100803
155.86		2600715	101564
155.97		3174765	94485
156.063		2119699	87567
156.085		884528	110818
156.133		1474892	96735
156.138		1852895	97102
156.15		1352950	105637
156.269		1299132	111314
156.308		928867	121754
156.311		1188565	90587
156.391		917828	91666
156.394		909541	129955
156.446		1052084	107849
156.584		1526293	96550
156.732		1692875	80713
156.868		1413387	84584
156.914		1911030	88981
156.949		3390219	92887
156.956		1599215	101909
156.971		2014839	110102
156.98		1083741	100989
156.985		1135008	103698
156.991		5345603	92600
156.995		1023893	119936
157.047		2258916	98803
157.063		1293133	95820
157.084		16699770	89719
157.086		1432155	122657
157.123		927896	104841
157.782		4850066	113298
157.814		896692	124487
157.966		1314557	102668
158.079		1160559	103213
158.087		1152772	99647
158.092		1111007	69523
158.106		2121423	118103
158.116		1117141	154852
158.154		14584427	86978
158.432		1399645	98134
158.458		1064300	134432
158.486		1853996	92527
158.795		1948544	98757
158.907		936801	166045
158.909		7936802	89969
158.941		1051460	108691
158.956		1005621	100335
158.964		11989698	89308
158.974		2142919	103333
158.978		894938	113922
158.986		2195215	96279
158.995		2221620	97355
159.01		4169821	88410
159.063		2314075	98326
159.065		1311436	112969
159.094		1606957	99554
159.801		933718	103935
159.969		1099007	77670
160.108		1476376	99174
160.145		1076885	85618
160.638		7219337	103065
160.64		2147850	130411
160.758		1930222	97319
160.774		1745815	95828
160.941		2288439	91039
160.974		3572586	87337
160.981		1221910	56011
160.99		2163124	82409
160.994		11506005	89858
161.006		2601533	94284
161.019		2994340	96779
161.083		16991880	105457
161.111		1520393	99018
161.133		1159173	109223
161.219		2044375	97846
161.417		5472457	129508
161.442		978254	88079
161.714		1277002	74743
161.729		1412939	112448
161.786		899908	88345
162.053		900916	93883
162.124		2261085	95671
162.486		1124476	102804
162.929		1168584	92286
162.976		1307042	105288
162.998		1468783	102310
163.035		1030540	90759
163.073		1922218	92080
163.076		1008075	104710
163.148		1501093	79968
163.158		2382442	98205
163.444		1000284	124642
163.607		2623113	89047
163.935		1567843	109877
164.069		1351822	76058
164.589		1602868	104990
164.622		2289703	97576
164.921		18220304	85878
164.924		4315474	88975
164.93		1276325	87898
164.957		970772	89940
164.969		2184171	91863
164.985		877131	85380
165.001		1454909	104388
165.014		960260	94789
165.052		1973945	87710
165.089		4457390	88450
165.123		879585	130490
165.125		887379	112746
165.133		1726983	88829
165.164		1105192	102233
165.408		988250	89829
165.476		1166152	107780
165.513		895685	73550
165.735		927833	87712
165.749		1120737	102783
165.763		2997513	85164
166.009		968035	93728
166.048		2066600	86100
166.061		901496	93854
166.084		1687533	84301
166.097		3539236	84489
166.12		1180017	100193
166.271		1259557	93284
166.389		1183464	89265
166.418		1524184	107645
166.917		887150	102603
166.922		1558033	90275
166.991		1314360	95362
167.034		945952	109478
167.068		6608131	85170
167.104		3076055	90039
167.126		1914787	118650
167.143		1091868	95128
167.158		2131157	93911
167.18		942961	80223
167.894		883022	74807
167.964		1205733	102592
167.986		1528177	89626
168.063		1764972	86591
168.112		1551111	93914
168.119		1611963	97953
168.139		7437334	84955
168.164		2024372	82012
168.175		2045226	89140
168.195		895445	76259
168.28		958196	116629
168.481		970851	49786
168.874		972020	77900
168.97		3006977	87609
169.047		4409932	88812
169.053		931775	87947
169.059		1124018	103076
169.084		3490784	84749
169.11		1083118	95239
169.12		1708788	75530
169.195		959390	106206
169.599		3241596	98547
169.79		2312741	83609
169.986		1297745	94975
169.994		2462357	90273
170.079		1385652	78910
170.118		1348169	81368
170.154		1828237	96185
170.19		1657233	84907
170.388		903349	84345
170.6		1077457	111452
170.633		2072147	111281
170.636		1203957	130521
170.929		3153109	84621
170.945		1518062	82947
170.974		1104590	68284
170.995		2628537	83434
171.01		1021345	107244
171.063		5320734	79666
171.074		1026140	77863
171.099		2250418	69596
171.126		5946753	80750
171.273		909137	101606
171.359		1131856	75957
171.627		1035666	109386
171.75		932301	89110
171.83		1591824	91462
171.855		890270	116792
171.869		899189	101593
172.095		2424848	90086
172.116		2433308	91424
172.457		5876949	101043
172.502		2400973	90515
172.792		1444586	104836
172.837		1017474	110485
172.863		5644272	83285
172.954		1186282	70696
172.958		2632900	96129
172.99		1435861	114797
173.011		3201217	81222
173.026		2439369	82321
173.057		1052730	104040
173.079		33932708	80451
173.123		1064429	88083
173.129		1387633	72713
173.134		1649827	93878
173.425		1214896	90516
173.471		2378265	94733
173.785		970858	89008
173.87		2302096	87429
174.082		1777122	99951
174.124		1124121	91675
174.149		2936390	81825
174.16		16667628	81507
174.202		1376723	87560
174.438		1114929	75274
174.537		949262	81293
174.592		1468756	97462
174.834		1321093	100809
174.88		1648270	68869
174.953		8384277	80901
174.964		1656331	82577
174.969		1276270	105949
175.005		2437681	86695
175.034		2832353	84011
175.04		1280292	75008
175.058		1781389	80886
175.096		986754	142693
175.112		1187018	99128
175.133		1251526	82594
175.148		968222	89455
175.164		1373110	82718
175.434		1311750	93756
175.45		1412863	73783
175.617		885992	82504
175.624		1995612	85649
176.514		1063517	78813
176.633		1576036	91336
176.837		1058168	84168
176.991		1187786	68343
177.005		1006762	84285
177.014		6582238	80815
177.021		1908002	86632
177.053		1015379	56862
177.089		3139974	84755
177.095		907817	121292
177.112		2403858	81244
177.139		2315009	89346
177.474		1116729	76279
177.508		1695140	92775
177.908		903238	80097
177.995		2627300	83602
178.116		2601732	80437
178.12		1238310	74390
178.124		1849128	101109
178.283		1264092	86751
178.605		1137893	98640
178.796		900377	96054
178.873		1117586	87608
178.889		2451642	80369
179.017		1150493	87349
179.068		5930584	80827
179.105		6401515	81805
179.47		1156874	87827
180.013		1058054	104003
180.1		2632275	79112
180.125		1071536	103317
180.136		1922918	61007
180.153		1025342	99154
180.455		984140	76385
180.48		1036697	87121
180.778		996107	74375
180.896		1050609	65609
181.027		1114565	93307
181.047		3580511	77472
181.059		1044661	81923
181.084		14936370	77567
181.095		898104	82848
181.112		1734337	103749
181.12		4332485	75520
181.159		992953	112867
181.174		1930177	95661
181.656		1173946	105980
181.784		968876	73149
181.801		1592197	109899
181.846		2103708	90415
181.98		6763202	77766
182.014		2982771	85052
182.079		1559268	72166
182.087		1215241	98765
182.116		1163911	69132
182.154		2178171	85720
182.191		1029494	67638
182.481		2775587	81445
182.788		1091809	80489
182.799		964487	80911
182.873		3328269	74206
182.877		5690063	88183
182.879		2645584	128445
182.941		1012800	87581
182.955		1064231	85268
182.976		950082	108657
182.98		1148740	75775
182.985		9194118	77498
183.01		973139	104839
183.026		900540	90103
183.06		929021	94043
183.063		5938670	80052
183.074		1223476	94436
183.099		4789313	70247
183.128		1652144	87517
183.136		1940020	66363
183.211		1116282	65295
183.785		1737344	106601
183.881		2351921	77113
183.977		2203522	80400
184.038		7469857	77220
184.058		1183595	82984
184.095		1476974	62452
184.133		2748242	84438
184.17		16190308	76423
184.213		1116090	96241
184.216		911036	102644
184.692		1407662	92133
184.802		909190	75498
184.909		3006588	80256
184.925		1573588	76762
184.959		1901526	79776
184.98		1531920	80835
184.986		3464067	82048
184.99		1006341	103167
185.001		1187387	95628
185.011		2487440	77412
185.026		1134216	96057
185.042		4905120	77463
185.079		3623218	82828
185.115		7279685	73422
185.14		2274673	86486
185.154		1195960	91891
185.174		3025923	77257
185.454		2145009	81258
185.509		943804	75594
185.621		958885	92343
185.819		1087977	73093
185.93		4474402	78768
185.946		981673	87761
185.965		16834802	74853
186.034		2773686	79689
186.149		1080944	80508
186.182		1213473	130932
186.185		21866082	74848
186.222		2476596	86102
186.518		2758794	80695
186.93		1289897	99956
186.951		5118307	75807
186.965		2440746	82158
186.969		1597484	87442
186.973		3158959	79722
186.983		5171188	62397
187.005		3416127	84882
187.027		2334185	85554
187.058		3343321	79513
187.094		8187179	75020
187.133		5085631	96832
187.154		912889	72490
187.189		2827163	78065
187.292		924782	87380
187.419		1127998	91250
187.468		1458694	103080
187.767		958212	72376
187.805		1543007	85565
187.826		1113113	94569
187.886		903512	100847
187.927		3274988	77530
187.947		1119558	60916
187.962		4793054	77532
188.103		942932	90426
188.14		1222598	85347
188.147		2688346	83493
188.165		1101403	72396
188.857		2737052	79575
188.926		1418829	62256
188.943		1514822	167636
188.947		29299144	74634
188.969		9256403	75541
188.985		1353563	96007
189.006		1732741	75462
189.021		3732141	81376
189.038		1224189	65464
189.05		2016619	48669
189.074		960943	68081
189.089		4410927	55109
189.113		1424123	77020
189.128		3311746	65676
189.139		2420360	79615
189.462		1301288	72348
189.49		1980629	80488
189.865		2321903	72931
189.882		2757079	80518
189.928		1097214	78939
189.98		934423	74088
190.11		1272264	86122
190.127		1066032	102410
190.144		2414841	77019
190.459		933316	87621
190.518		2129937	70507
190.649		1025409	103299
190.739		1012334	79249
190.829		1190106	79404
190.853		1007190	87369
190.873		5848512	75428
190.942		138248096	72778
190.964		930476	97015
190.985		1192727	81583
191.015		1067765	107959
191.021		915784	101641
191.029		3521932	76040
191.037		909792	89775
191.045		2136052	72554
191.068		4933792	57537
191.105		5865266	73482
191.143		1176596	58179
191.179		1279526	62252
191.19		1539771	84991
191.238		1059667	85628
191.837		1133232	71743
191.873		1264986	73817
191.897		1266870	85101
192.1		1699865	80686
192.127		2198374	77593
192.139		8834796	70907
192.16		2405206	77708
192.295		1378040	86348
192.594		927914	76345
192.647		2542595	79800
192.684		1313077	80787
192.796		2854860	78791
192.844		1281699	65704
193.018		994695	86694
193.047		1066478	44212
193.084		19188152	72792
193.12		8766281	71920
193.139		28206034	72725
193.149		2369591	81925
193.157		1439083	46318
193.64		6606662	73318
193.8		2018546	71431
193.852		1229996	79119
193.99		2036367	72690
194.01		3991416	75515
194.079		4783706	73172
194.087		1858813	77914
194.092		1875456	88318
194.097		3786850	76493
194.115		9474091	71750
194.124		1004159	97872
194.134		956068	80253
194.152		1068069	52078
194.518		918909	104072
194.694		890890	61048
194.798		1066564	86428
194.829		1411683	73207
194.977		1663722	75628
195.018		12740190	72397
195.04		5636072	74382
195.063		5855667	73698
195.096		1622147	142774
195.099		34615684	71787
195.118		1061638	63906
195.123		6353360	72732
195.136		7141334	57587
195.19		2014704	77689
195.463		1109923	88032
195.862		1286482	89215
195.986		3950829	76426
195.991		1114704	94106
196.005		2117015	76881
196.022		1188558	81265
196.058		1294360	58982
196.095		4052385	68697
196.103		3930725	73950
196.133		1772804	67474
196.139		1136054	63417
196.196		927562	77700
196.206		929702	91775
196.476		1518103	115348
196.605		1117908	91275
196.9		3371105	75843
196.929		1576990	67723
196.951		1221881	85911
197.001		1886961	81628
197.013		4808919	70324
197.026		1455117	72685
197.042		9845412	72862
197.079		25286454	70396
197.097		2186878	73406
197.115		11316039	70333
197.152		4752601	51159
197.157		2893243	64184
197.17		1984641	75488
197.504		952927	90816
198.022		1166036	71027
198.046		1151152	74382
198.074		1678189	76825
198.082		2410513	67676
198.111		1456542	62313
198.118		1480530	65674
198.127		1241030	71479
198.149		1952944	79612
198.155		904251	74135
198.186		3839618	69165
198.484		2882574	79852
198.895		3024208	73359
198.902		2310291	69286
198.924		3234173	71298
198.937		1198388	89473
198.951		1813418	71680
198.957		1470861	78959
199.004		58479300	67644
199.027		2403790	76362
199.041		2723876	46981
199.058		24516316	69888
199.089		1106539	56378
199.094		7348205	72808
199.131		2399070	51832
199.141		2234051	76824
199.15		975895	66709
199.157		3340491	73234
199.169		1156065	81044
199.465		1021147	89404
199.775		1473100	78977
199.862		1119829	72799
200.001		1395526	69823
200.007		3319385	72617
200.017		1297101	69170
200.045		1472186	70437
200.061		1878258	74540
200.09		1200063	72620
200.097		960979	80656
200.129		2184818	55045
200.136		2039253	77651
200.165		3945954	72392
200.201		12239347	69590
200.238		19776516	69865
200.495		938972	107366
200.534		1247822	70370
200.891		1855348	71704
200.898		19320120	69030
200.946		31563342	69171
200.952		7142481	75358
200.966		2406999	66095
200.98		1622446	72862
200.985		2389088	72898
200.989		1516802	89255
200.997		1924678	77185
201.002		27392104	69679
201.021		2736401	72583
201.042		1786042	77455
201.051		1694663	51260
201.074		11769865	70477
201.089		3122960	68004
201.11		7124378	69695
201.122		932455	63667
201.205		1701638	81736
201.241		2753431	68609
201.806		2489436	106966
201.808		3477853	86419
201.842		944461	70079
201.898		1018935	66350
202.006		1512425	77042
202.037		1053679	67630
202.077		1215225	85766
202.108		2362344	74068
202.177		8235656	133119
202.18	1+	207015056	68744
202.481		2211092	78792
202.493		3341785	71637
202.824		3005361	72903
202.943		5133032	112191
202.946		126823912	68520
202.962		8984945	70690
202.992		1808126	73441
203		2421410	77952
203.037		4433555	74695
203.053		13561626	68942
203.066		3770177	43194
203.089		2992939	75030
203.102		4343377	49568
203.18		2187733	91512
203.184	1+	24123734	68899
203.79		1767644	70267
203.95		4397237	68542
204.062		945700	44443
204.088		1657620	68369
204.151		1757841	65849
204.187	1+	1511297	67736
204.451		3291962	70283
204.534		1165183	96609
204.913		1769995	80293
204.917		3394925	76237
204.942		49260408	67556
204.964		2758531	73270
204.98		2303786	78599
205.016		2760922	76925
205.045		4164199	65234
205.063		1265231	84660
205.069		11300018	70855
205.084		5241657	39180
205.12		2994793	72025
205.157		1829658	73911
205.206		1101376	60997
205.811		1103538	85119
205.852		8688789	69578
205.913		1014224	87184
205.942		2207357	49434
205.975		1077340	73198
206.079		937483	80376
206.116		3404459	62218
206.152		903932	76369
206.167		1034658	82241
206.19		895021	86386
206.514		1891967	72368
206.634		980788	97936
206.823		1047306	81374
206.852		1411271	71348
206.884		1215093	79060
206.902		4565869	70000
206.909		11296624	68392
206.913		15721714	70657
206.939		6614526	69495
206.951		1068819	74522
207.01		1625470	81274
207.024		1254276	56282
207.032		1120343	89895
207.055		2529234	66715
207.063		4385205	61760
207.099		17708870	67086
207.145		1694634	71685
207.172		2548934	73560
207.211		1070295	83214
207.472		1498252	82360
207.48		897424	66605
207.606		2046088	88000
207.832		2042669	64118
207.849		2827509	72295
207.868		2227581	75624
207.892		1057792	48290
207.975		1087629	61761
208.006		1364683	73083
208.095		4991682	67750
208.103		1591302	71479
208.131		6738707	66797
208.139		1584486	69326
208.168		1042307	52191
208.812		2330529	66109
208.839		2140493	71917
208.903		1223817	66692
208.91		5113005	66591
208.929		3257717	70000
208.939		1629657	72520
208.99		2853040	52675
209.006		1369607	60090
209.013		1951738	69883
209.04		2785510	65135
209.079		23730616	67052
209.115		33614536	66036
209.147		1395094	85362
209.152		11043927	63782
209.505		1145940	68017
209.907		951853	53230
210.074		2723087	66034
210.082		2540723	62222
210.11		12276863	66020
210.119		3679619	67769
210.147		2061647	46310
210.155		1062147	80766
210.915		2436897	65058
210.944		2784749	64225
210.972		915657	71306
210.992		1370242	80467
211.008		5140233	64192
211.017		1938317	65370
211.058		7919007	65946
211.091		2459181	111295
211.094		53150768	66123
211.131		12180031	62447
211.152		997672	120009
211.167		6385551	65289
211.206		1053056	72010
211.42		1059029	48869
211.479		1020935	74899
211.819		1386923	72417
211.833		2957841	70273
211.947		3300707	70905
212.037		1019050	70584
212.09		2012481	70046
212.098		5157221	65146
212.108		1758793	80024
212.126		2420017	55358
212.134		1055413	72362
212.165		3413474	63382
212.491		924248	70389
212.911		3442374	63362
212.918		8178505	66569
212.946		926109	61638
212.967		1204142	71447
212.973		2048128	78085
212.996		2041770	69779
213.011		2128937	38681
213.017		3015860	71941
213.021		2764726	78549
213.033		1499002	71438
213.038		3608380	67448
213.042		1778879	78834
213.058		4035909	73393
213.074		6180364	67028
213.085		1083905	80008
213.089		1744883	77613
213.11		29146012	65305
213.146		6422828	61437
213.185		1222108	65900
213.47		1149303	82743
213.475		2890490	71271
213.637		987951	69975
213.804		922071	66989
213.818		2029069	70833
213.942		2080195	59484
213.968		1723086	71886
213.976		1480321	71656
213.996		1003850	87736
214.032		1040137	68746
214.113		3028749	53798
214.121		1630096	80865
214.144		1826138	72011
214.217		1733417	65269
214.253		39917960	64747
214.66		3080311	86893
214.837		2575907	75009
214.869		1125200	61979
214.946		3330481	68316
214.962		1504408	85165
214.968		9585339	65361
214.982		2306913	69766
214.991		920076	68569
214.996		1927207	74280
215.001		2489417	66968
215.012		3490062	64461
215.037		3317592	71764
215.053		2097855	75279
215.058		2618625	64501
215.089		11954414	65197
215.104		1379125	68866
215.122		2169469	164428
215.126		25570558	65794
215.152		1644265	80477
215.161		1161229	71148
215.257		6280886	63502
215.858		1146230	78603
215.942		4656026	64976
215.995		916380	44047
216.093		1202362	65091
216.123		8878759	65953
216.192		4520900	107612
216.196		104961224	64283
216.483		3083008	67213
216.818		1204525	75924
216.864		3758177	61051
216.941		12375810	65349
216.961		1012202	68325
216.979		1653170	68760
216.984		1017427	80192
217.001		1072378	75958
217.016		2326177	65830
217.05		8617263	59556
217.082		9587901	62092
217.101		18342468	108494
217.105	1+	449214016	63916
217.12		4571917	61084
217.157		5766429	61914
217.199		13747822	64480
217.937		2092741	65940
217.957		1405821	69014
218.104		1861995	115506
218.108	1+	38481388	62972
218.175		10288649	65103
218.212		1377912	62542
218.466		1599539	65259
218.597		11644601	71024
218.6		3099579	117114
218.904		3920698	64451
218.933		1009462	71801
218.956		16795984	64106
218.979		4368153	66026
218.995		3440544	67637
219.032		1343887	74041
219.046		24119668	63585
219.061		6827643	61833
219.099		2552355	64273
219.109	1+	4549967	59441
219.128		1458743	77219
219.136		16198298	63841
219.172		1499914	68204
219.895		1032022	55848
219.929		2501252	62768
219.955		1181183	39397
220.095		2042249	69398
220.131		2262584	65902
220.139		1999291	55665
220.147		34875712	63158
220.168		5760199	65493
220.957		92721296	62670
221.022		22406312	62785
221.043		1380817	52741
221.048		1988914	72934
221.079		6161343	63405
221.115		15131086	63078
221.148		2429660	123067
221.152		14569181	69149
221.17		38748900	63323
221.175		25238760	64189
221.188		4325484	65565
221.672		9805875	64501
221.883		1113674	75179
221.907		1262116	59167
221.942		1501618	64226
221.96		2955049	67018
222.025		1628900	59165
222.074		1069736	79804
222.11		3448423	64960
222.118		2114794	62480
222.144		11730420	56040
222.155		2317369	67226
222.179		3475203	74146
222.183		7135621	68570
222.191		1335976	68062
222.656		1334886	82582
222.823		1230586	74300
222.883		1313538	53640
222.915		1117175	59163
222.952		37206464	61721
223.006		1426964	57923
223.02		1058538	87591
223.028		1006013	84350
223.042		1016963	68223
223.058		1472457	67293
223.068		991069	68466
223.094		27019768	62465
223.131		28922374	62720
223.167		15151126	62216
223.488		12667032	62776
223.822		4022304	64597
223.863		2648080	63770
223.879		981814	76446
223.923		1126328	77242
223.954		2058421	42989
224.021		970840	60429
224.09		4109196	63632
224.098		2968655	63725
224.126		7554843	63208
224.134		3563550	69439
224.162		5798185	64644
224.171		2260845	67993
224.181		1044800	66061
224.895		2240176	63340
224.931		1641727	63225
224.95		5489319	62398
224.964		1600428	73293
225.021		3352451	60968
225.028		2887718	54716
225.057		2530194	74227
225.074		10195608	61536
225.089		1654334	67886
225.11		31835942	61632
225.129		1007454	66130
225.146		13559605	63926
225.183		8498116	64257
225.221		1203779	76476
225.988		2166982	61188
226.046		1021709	69305
226.069		1479911	59971
226.078		1135010	50031
226.105		4141557	64457
226.113		3244632	59263
226.142		9788099	61073
226.15		2011559	67237
226.18		2948115	70903
226.186		1191077	64860
226.509		2498422	62370
226.843		1361915	76444
226.897		1875152	62772
226.914		2383447	68185
226.931		1266382	76344
226.949		1445124	38119
226.962		1947914	71310
226.969		1054877	71100
226.983		1514898	73979
226.988		1296388	73383
227		1298073	85284
227.027		2318660	55272
227.037		4710760	54581
227.053		2828206	68553
227.058		1936176	71419
227.068		1516484	56538
227.073		4081206	66755
227.089		8934076	63202
227.105		1834466	69350
227.126		15820363	61891
227.141		1710353	80063
227.162		2748985	51429
227.171		1324909	67773
227.201		1954505	70120
227.97		1424953	74914
228.032		1268961	64681
228.121		2009364	65290
228.129		1623959	74509
228.149		31701982	60468
228.16		1754019	62389
228.196		4687666	64633
228.232		2542528	67195
228.269		8708494	60852
228.479		5957473	79583
228.813		2880676	86769
228.939		2149109	57132
228.962		4248670	59915
228.975		1797748	48083
228.984		4185383	66521
229.016		3928820	63581
229.037		1677148	72307
229.053		3557122	62415
229.069		18529864	61805
229.073		2683978	79685
229.084		1862862	74855
229.089		1218080	78625
229.105		8138967	62429
229.12		5524637	64202
229.141		8206949	63453
229.157		6360939	77870
229.168		1028351	60163
229.216		4645314	60553
229.272		1334760	70881
229.488		1224844	58136
229.513		2029910	67780
229.847		1008616	71462
229.957		2253731	65513
230.072		2249424	61565
230.1		1145851	71444
230.144		1096748	66283
230.176		1760248	66404
230.212		5179654	63835
230.248		20504596	60445
230.922		1465082	58054
230.935		3843231	58835
230.957		10637224	60110
230.963		2519274	65941
230.995		1600087	70814
231.016		2097023	56634
231.032		2220325	67362
231.061		2760976	71647
231.066		18149714	68022
231.07		4761684	129648
231.084		7231833	61591
231.1		8676447	60818
231.121		15802727	60704
231.136		13760621	61165
231.158		1699797	80243
231.172		4149051	66353
231.251		2768826	66336
231.493		1188759	76055
231.652		1323909	67495
231.834		2026427	64261
231.916		1960955	66311
232.056		1338529	64904
232.068		1596445	44201
232.092		2413503	71125
232.104		1201147	41742
232.124		1538059	73128
232.129		1344909	70701
232.139		2267057	60299
232.154		1254519	58507
232.191		2055749	63913
232.931		45033248	59712
232.957		1069164	81028
233.011		2697217	62940
233.062		4273108	64143
233.076		16755289	43922
233.11		1754599	137786
233.115		37146472	60454
233.142		2223251	69556
233.152		14377078	61446
233.188		2402244	65472
233.809		2935539	62670
233.932		3386338	62808
233.953		2360682	65969
234.082		1659531	60435
234.111		2026470	64652
234.118		4797929	59677
234.144		1161491	80853
234.155		2431927	58809
234.17		1411789	66268
234.178		10469888	59995
234.68		2785792	63201
234.973		13442864	59377
235.019		2695042	63546
235.061		21858642	61364
235.095		6641119	62524
235.126		3350123	91063
235.131		78918256	59108
235.167		16006010	60311
235.186		5465218	60299
235.204		6854025	62083
235.578		1583319	64934
235.688		1524209	60721
235.899		3701266	59869
235.958		1732648	64515
236.064		2057297	43016
236.072		2194804	61514
236.09		4889755	60342
236.099		1114566	45603
236.126		2452201	60860
236.134		10030571	60312
236.142		5198319	60564
236.162		7372150	59441
236.17		1730585	73745
236.207		1422055	71151
236.673		4465593	73968
236.677		1868827	79199
236.824		1426371	65837
236.915		1410645	67357
236.932		2998908	56572
236.957		8222373	59334
237.021		5975550	57885
237.057		118265160	58282
237.098		4652891	97423
237.103		107384160	58752
237.11		29314400	61307
237.147		30398830	59509
237.183		10935675	61043
237.814		2331436	62612
237.899		3939788	53599
237.939		1672875	59508
238.06		8236425	33009
238.106		21045722	58160
238.113		3717022	63519
238.142		8147049	58321
238.15		3866156	63197
238.163		2199185	63712
238.178		8405366	59636
238.186		1608409	73505
238.505		1930419	65078
238.662		2990895	65586
238.911		1890125	40747
238.927		1645715	49976
238.958		30135326	58012
238.968		4364195	65776
239.033		15782972	56861
239.048		2717633	59730
239.054		4479812	62644
239.089		15444049	57896
239.109		1850393	65406
239.126		31980638	58624
239.149		35801192	57380
239.162		18287724	59537
239.182		1616196	54832
239.198		7693691	62309
239.237		3225225	58943
239.326		1090155	73083
239.85		1396611	53514
239.882		2047455	58729
239.935		1952147	64131
239.961		1767773	62891
240.034		1701817	37078
240.085		2161036	60403
240.093		1637599	53050
240.121		4306458	59983
240.129		3869789	59105
240.153		4275686	57612
240.165		1931275	75053
240.196		1241319	71752
240.232		2080676	52374
240.632		1202253	71408
240.844		2726638	93092
240.89		2530303	52624
240.913		1794728	70745
240.919		1669610	67208
240.925		1842765	67657
240.953		11277079	59853
240.962		2361179	54418
240.977		2322145	60315
241.016		1862863	45170
241.03		6667765	56691
241.037		1468183	71587
241.043		3245370	64459
241.052		2096445	45188
241.069		9096259	59218
241.084		2129001	49050
241.105		12360785	58074
241.12		3853719	56886
241.141		15111007	59113
241.157		1839333	62656
241.178		3923821	70162
241.204		4798327	59565
241.217		1280252	66583
241.511		1202732	65999
241.624		18011160	63275
241.629		5023769	104099
241.662		2602662	64264
241.705		1796439	57392
241.829		2079109	64450
241.85		1493758	42513
242.033		1209587	76763
242.048		1374169	67080
242.056		3450812	58265
242.1		1430877	65650
242.108		1584304	59462
242.127		1639127	62381
242.136		2559995	64161
242.148		2663103	49700
242.175		6882154	59118
242.194		2724785	63315
242.212		8019064	59760
242.285		5900692	59897
242.51		2013482	64617
242.828		2468292	66701
242.886		8462202	57933
242.914		8844549	57758
242.941		3170831	47104
242.95		1472242	63769
242.977		2262493	59365
243.032		11711794	56929
243.068		2918080	62185
243.084		11434566	57683
243.1		2447724	60196
243.121		10992724	59584
243.136		16231514	57175
243.178		6081642	81210
243.183	2+	146271856	56803
243.232		1633439	54511
243.685	2+	38927148	57154
243.83		34910052	64686
244.017		1729548	60766
244.035		2038547	50655
244.063		1175406	61621
244.08		2543876	62568
244.119		2900307	60285
[truncated: 3,453 more rows]

## Sheet: Blank sample 3
m/z	Charge (z)	Intensity	Res.
53.7632		3237808	246361
53.7634		4245754	227054
53.9008		991956	286149
54.0416		861220	359564
54.1534		1654898	314160
54.1536		2153529	299058
54.5327		899478	333176
55.0549		878666	265088
56.053		1834516	241416
56.0534		1693245	304064
56.2026		970272	341507
56.2029		1644262	275986
56.2577		1103802	229833
56.3906		1294867	305351
56.3908		1943940	264879
56.4557		9299407	195024
56.4561		11364685	219839
56.4565		15629246	291884
56.6564		1103261	217139
56.6568		3685711	210941
56.6572		3456202	291514
56.678		1074673	263171
56.7184		948454	313039
56.8592		1677306	256967
56.8597		1627439	330466
57.0097		962595	387730
57.2319		968996	302104
57.3735		1240097	298699
57.3781		1172860	284252
57.4546		914595	255335
58.0133		1128537	297722
58.045		964209	252560
58.3339		919821	338002
58.353		1322031	255655
58.6687		883466	264481
58.6847		1308998	273731
58.7014		1294060	270231
59.0025		864066	320478
59.055		1133654	277046
59.3028		866376	233724
60.0546		1178338	204284
60.0556		2882601	268038
60.0583		935043	205014
60.0588		951323	264981
60.0808		1585051	250146
60.3625		1063818	293808
60.4491		1514417	201570
60.4494		3500955	205918
60.4499		3623175	276685
60.4614		1068046	213416
60.6941		1442000	266243
60.8522		21682544	144586
60.8525		19413596	185694
60.853		22430448	273770
60.8603		893860	315303
60.8608		1194453	265809
61.0236		866274	261735
61.0397		2641446	237078
61.0465		1035606	222328
61.0529		1440722	175925
61.0532		4585979	206657
61.0537		4653751	275840
61.2123		961400	235838
61.2128		995977	259478
61.2557		1090996	242416
61.2562		877732	334338
61.3904		1011241	186620
62.06		2557080	231607
62.0621		969770	264985
62.0624		2556244	196257
62.0629		2813114	298042
62.353		961869	276609
62.3659		894928	241871
62.6907		1649504	265297
62.7098		1098251	252467
62.7166		1951847	271064
62.7169		2710043	224268
63.0066		901144	289468
63.6439		2267404	262204
63.6442		4414639	222451
63.6448		4822190	266651
63.6484		1184357	226415
63.6777		1302264	246861
63.727		896634	280299
63.8452		2820650	204635
63.8457		3322146	250562
64.047		21851090	171647
64.0473		27067418	153706
64.0478		30366330	258536
64.0511		948097	210009
64.248		4389945	248275
64.2483		1341168	379503
64.2486		6642321	193829
64.4113		1220447	261466
64.4119		937958	328196
64.4466		1073547	219398
64.447		1829903	209667
64.4476		2032652	266159
64.449		1109675	180313
64.4496		1404267	249286
64.4505		1020225	247415
64.4511		968475	217991
65.2494		1089118	218916
65.6892		897561	172029
66.0384		861902	218639
66.051		1280587	258849
66.4585		2182692	241421
66.4589		4667654	183615
66.4594		4870722	256441
66.4673		885154	213539
66.6595		1040984	259256
66.7359		922642	222058
66.8429		1017360	235260
66.8432		1359062	197634
66.8438		1546927	264855
67.0396		1851717	204565
67.04		3504915	178369
67.0406		4626781	248512
67.0443		922761	258752
67.0552		1002313	165335
67.2413		985351	278014
67.246		976956	232515
67.2466		964389	323169
67.2469		1136601	329911
67.3117		905723	261707
67.4428		2458117	225747
67.4432		4994913	164455
67.4438		6324281	244254
67.6439		1011178	272948
67.6445		1061203	263572
67.6683		3396842	186219
67.6688		5550154	183575
67.6693		7072118	244659
67.6842		1320677	260912
67.8578		953014	210915
67.8694		1208891	193794
67.87		1615986	270297
68.0416		1555034	268296
68.3663		2170009	235061
69.0443		2937222	470084
69.0447		64320004	201566
69.3783		1810851	248314
69.6533		2223831	213677
69.6537		4793667	179661
69.6543		5737003	246649
69.7055		937211	238754
70.0372		1097808	238407
70.0481		1956834	225302
70.0652		2008393	197095
70.2391		993266	198395
70.2397		1281822	275670
70.4454		863556	156813
70.5693		1225676	228794
70.5697		2823444	211783
70.5703		9146436	238587
70.5707		2900196	346331
70.7342		1188438	211667
70.747		921499	162589
70.8212		1316910	244691
71.0417		3101634	212269
71.0856		1351604	209019
71.3536		1416476	217315
71.4182		2138963	237426
71.6727		3628306	216032
71.7135		1266151	230435
72.0647		4486965	156683
72.0652		5377533	163456
72.0658		7399917	233148
72.0808		2132376	195329
72.2654		1289254	199428
72.2659		993910	214634
72.2665		1635018	254095
72.3567		1951391	223699
73.6451		1219726	209751
73.6813		2998333	207046
73.8715		975183	204144
74.0601		2047356	208979
74.0713		4122100	196731
75.2595		5945367	143083
75.26		7333087	147360
75.2607		9913438	225439
75.2612		945814	337988
75.3812		920643	252196
75.4062		914332	254772
75.4603		1260052	168341
75.4607		1537892	173790
75.4614		2269676	238559
75.562		1072975	216058
75.69		2261313	189145
76.0327		4880246	199570
76.065		3252642	139802
76.0659		2829654	217618
76.0757		9468358	189527
76.3168		1201028	275434
76.4761		906694	156293
76.6987		1391034	180632
77.0453		1042194	225470
77.0575		1836106	201310
77.6814		1550484	202580
77.6936		1111348	221127
78.091		940785	140846
78.3782		915524	161160
79.3691		998086	137954
79.5555		1837184	244885
79.8068		1113382	219236
80.0585		2706778	148450
80.0594		5552318	221264
80.0599		1923438	323769
80.3103		1383765	283936
80.3107		1472509	285299
80.3856		1001372	212401
80.7053		906411	236340
80.7059		967267	191103
80.7622		1134701	227946
80.9237		858542	194168
81.0699		3118258	176764
81.071		1005882	200422
81.3605		1470278	222510
81.3643		2119278	171412
81.3976		919762	188549
81.6995		1643038	208857
81.7295		1597383	181973
82.0304		889207	130920
82.0567		1049280	180647
82.3918		1055023	225353
82.414		1679604	183541
82.7492		2229528	199286
82.8488		960672	168022
83.0131		1131581	212864
83.0216		8164969	172774
83.0739		871145	223994
83.0856		2395477	177827
83.3607		2336336	176942
83.7093		2005521	185857
83.9458		931935	180021
84.0808		2553950	170242
84.3043		2387568	208434
84.3248		2467746	192771
84.585		1060730	122389
84.5862		2476448	225712
84.5867		1163080	265463
84.6738		1309792	210582
84.7501		2827055	185756
84.7719		860414	151268
84.8483		921597	127689
85.0285		1616240	166031
85.1012		1280307	180824
85.4212		3221998	181409
85.75		912559	194212
86.037		1522538	127023
86.0601		1083476	148580
86.0965		7109524	165616
86.6852		2644519	184755
87.0674		1274429	211530
87.5008		1368513	171787
87.7946		941120	158826
87.8924		882434	170099
88.0757		1068559	170111
88.081		1005700	223181
88.1121		1560617	165743
88.3607		1414020	191570
88.4176		1353029	172033
88.6925		3286070	176502
88.7529		2362895	185539
89.0205		970261	143232
89.034		1088371	213248
89.3689		2555168	180513
89.6975		1590695	178695
89.7145		885548	135944
90.055		17043300	155828
90.0819		974201	190934
91.0267		1192238	148506
91.6927		1742929	164962
92.0528		2016555	170778
92.0776		1611424	178170
92.3692		1901686	153244
92.4063		1513662	175798
92.7485		1697584	146685
93.0547		934631	186556
93.0699		1225451	149547
93.0838		1524906	189720
93.365		3467906	161165
93.4212		3400238	140011
93.6854		1281268	175659
93.7501		1511451	162251
93.7556		900444	266392
93.7837		865396	158108
94.0742		1556879	177118
94.0753		3826024	185126
94.093		33882412	205381
94.3453		924613	167998
94.3517		1157574	153681
94.4275		6169021	141720
94.7007		2012560	146827
94.7649		3452017	182459
95.0856		6122210	147778
95.4378		1543012	166752
95.6974		868976	166507
96.0692		920991	169239
96.2323		885283	135918
96.6964		2236127	167639
96.9218		4407406	154265
96.9924		1093906	180438
97.0164		1534529	164288
97.0243		974739	179469
97.0648		1619214	143575
97.1012		6443745	144436
97.326		955521	159707
97.4022		995279	182193
97.706		862063	203658
97.7373		2526440	139419
97.7623		1142688	201527
98.082		1236566	140177
98.4087		1162448	161330
98.41		2339249	152676
98.6887		1182350	160407
98.7531		984473	184442
98.9189		1622252	153036
98.9956		9401716	142354
99.0807		2094431	154052
99.0884		1240481	171890
99.0918		1170002	171121
99.1168		1493146	134344
99.4164		1147252	122404
99.4258		2452539	158678
99.7601		866445	123376
100.076		3574603	144212
100.078		911820	126334
100.097		1078922	166279
100.112		3235431	146112
100.432		1506480	153911
100.748		6010025	135361
100.768		1872351	179868
101.075		1091406	139418
101.078		3229255	136177
101.083		1289657	191008
101.103		867680	208083
101.104		2721408	161779
101.42		40214412	186810
101.755		7688959	137417
102.02		1378859	181757
102.028		2814590	163591
102.055		932439	147281
102.084		891069	134817
102.092	3+	1647444	156570
102.302		1226454	136791
102.348		1074846	189409
102.356		1367169	165898
102.428	3+	2885435	147639
102.642		994639	214971
102.643		1215775	150335
102.684		1108710	155997
102.687		1059275	142141
102.754		958595	113867
102.766	3+	1625155	156701
103.041		883278	145220
103.062		2683534	152453
103.087		2424215	144942
103.437		5448791	141708
103.723		1643864	145531
103.771		1307826	141647
104.071		7744066	136866
104.106		1572431	328240
104.107		35246160	134003
104.39		863949	117716
104.406		959751	177349
104.413		971010	101091
104.705		1799041	155839
105.11		1904285	144714
105.117		1406583	146630
105.403		897586	140138
105.405		1060487	160033
105.409		1856465	156269
105.429		1031768	169349
105.907		866716	136113
106.05		10437436	133662
106.073		8357574	151378
106.08		1978152	165023
106.086		1587739	143728
106.407		1957003	212606
106.408		5128203	291011
106.409		9999691	265657
106.416		2794638	151043
106.745		48390484	151026
107.045		2982908	145219
107.08		12022747	217179
107.082		2483804	230542
107.086		3134477	135297
107.088		3189118	134132
107.106		2330150	151547
107.352		2330122	142747
107.411		3503714	145321
107.415		6302692	176752
107.417		1478677	125051
107.418		13068005	139903
107.425		923840	119839
107.687		1834484	129934
107.75		1145806	151068
107.753		2311327	157380
108.019		913382	154461
108.098		2265535	136967
108.426		912671	85611
108.77		1188426	142080
108.794		2183653	147734
109.078		1043318	164467
109.101		9691432	129225
109.442		1366330	162879
109.513		1405881	137164
110.089		1148028	136389
110.093		1579749	137816
110.112		1150206	137678
110.448		1093345	136206
110.764		7997053	131680
110.777		1255299	152809
110.877		868791	131116
111.055		1510711	139751
111.061		1416689	144039
111.069		2104229	143679
111.081		3177226	140497
111.099		1809170	151136
111.113		1949801	157009
111.117		6867035	129284
111.388		1550180	160594
111.397		2350392	130711
111.405		2331611	135689
111.413		1089415	161312
111.435		1001921	163022
111.437		2582730	137793
111.724		2786667	139919
111.733		6696688	138958
111.74		2768691	302416
112.05		8139840	261240
112.051		174629952	124651
112.067		1064663	229606
112.072		1238746	162321
112.076		2022459	142519
112.077		2616716	134054
112.085		1742792	119326
112.087		5275153	128893
112.11		3115579	141310
112.391		1046115	152625
112.405	3+	9695074	133770
112.412		2979973	156705
112.711		1050879	101376
112.713		912863	161233
112.739	3+	1760444	154867
112.744		1368502	140114
112.781		10847119	133841
112.896		18751812	123768
113.021		3506910	131812
113.048		2014506	136284
113.054		7696909	126809
113.066		1284203	118453
113.067		2260500	141475
113.069		1093676	103525
113.071		2956037	122959
113.075		1353687	117817
113.085		1027228	147752
113.107		2943014	126731
113.115		2396650	133478
113.133		3271474	129077
113.399		1165198	143114
113.406		972505	104560
113.432		1892509	133946
113.451		2325846	126436
113.454		1031216	173616
113.734		910667	161802
113.738		927348	142920
113.757		1121662	156807
113.761		2120088	139363
114.065		7290855	326240
114.066		157562848	122352
114.091		7013683	124577
114.332		942525	149651
114.744		1132697	164704
114.893		7197233	126032
114.894		3062321	132188
115.037		3753942	129530
115.063		1807810	127725
115.07		7310022	120894
115.081		1889803	142904
115.087		2597950	130937
115.114		980938	145636
115.418		892933	168542
115.425		1636577	137439
115.753		2253888	138085
115.959		1455444	138255
116.071		38600616	120583
116.082		3509359	129616
116.089		8446771	130329
116.097		2443639	135150
116.107		7415868	124032
116.362		922456	145056
116.423		1466934	167364
116.738		2589169	122725
116.745		916948	134528
116.759		1368923	153539
116.762		2745821	131576
116.774		1528099	144171
116.891		1462004	124987
117.055		1418237	134996
117.064		2335250	124637
117.074		2507511	108558
117.078		1285425	113953
117.085		1818508	138127
117.091		1526615	119811
117.102		1484213	136591
117.108		876027	100079
117.357		915259	104660
117.4		3622969	130757
117.415		948120	116640
117.442		2037661	132771
117.732		1109366	146415
117.736		1212896	175818
117.745		1620052	158296
117.751		1573240	140694
117.757		1044866	134126
118.085		3468047	275917
118.086		70652304	118644
118.41		1014378	139261
118.42		1096935	121720
118.756		1230609	147557
118.944		1315752	132362
119.049		2268549	125888
119.062		1353212	115196
119.086		2758392	124488
119.09		3674826	124396
119.438		1739051	134960
119.61		950107	110312
119.741		1541350	134906
120.064		877836	204301
120.066		15386364	117253
120.081		4957573	116037
120.108		12220050	126242
120.406		2572940	135499
120.413		1213744	120733
120.442		2690783	136819
120.586		940569	110605
120.75		2226062	122184
120.778		1992092	138471
121.04		13218036	116704
121.078		2778312	141141
121.101		10180564	117126
121.105		1778710	126818
121.422		3216027	125493
121.704		2185390	118314
121.721		2444679	127112
121.726		1394729	126301
121.738		1122824	134233
121.769		2888240	127437
121.775		1009451	140344
122.046		1726369	140145
122.07		1826926	125997
122.082		1113644	146129
122.084		988045	126092
122.126		968259	86837
122.398		2516090	124451
122.41		2885472	125226
122.521		875751	96305
122.74		1333678	138911
122.775		1560097	137889
122.781		2084132	137183
122.81		1096275	140139
123.055		4992949	117895
123.076		2518960	122478
123.08		1221082	104126
123.082		1338403	132735
123.117		13303990	117793
123.404		903366	133923
123.408		950784	140516
123.724		1624232	128688
123.866		889908	123924
123.941		5594092	114636
124.06		1779883	114976
124.12		1040636	126953
124.394		2542750	120191
124.762		2311652	131676
124.769		1870007	131581
124.991		1088671	146739
125.071		972866	136457
125.096		5382743	114573
125.133		6192107	109944
125.432		16053132	124803
125.738		1704482	132086
125.767		4109313	138525
126.066		5733540	111199
126.091		1892513	117579
126.103		3021111	116977
126.429		2327448	119826
126.435		2115131	130919
126.742		993858	146068
126.754		999065	168567
126.761		1678253	137284
127.024		1277884	123088
127.05		4464955	109963
127.082		881788	125047
127.094		2751762	121903
127.107		920681	124929
127.112		2577564	122089
127.123		1113597	61734
127.148		1427152	127911
127.557		937735	117095
127.73		981070	107548
127.777		962168	154121
127.971		896222	106512
128.032		1313612	117711
128.071		925777	138269
128.082		1161679	132726
128.1		1198489	134395
128.107		9653821	109857
128.113		2096000	123962
128.132		2196234	125166
128.144		3154993	114918
128.426		1639692	128615
128.433		1355615	122211
128.554		957090	105894
128.785		1534593	132545
128.986		2836768	117967
129.052		1837381	124377
129.066		2687356	102327
129.091		1214370	119385
129.102		4312960	113167
129.11		1090397	110051
129.202		910175	95267
129.454		1418386	112107
129.726		1120465	111378
130.05		2846412	119949
130.086		4821920	109534
130.094		2569028	120047
130.096		2137925	235544
130.098		47352968	107489
130.123		1477876	123297
130.159		5886184	104607
130.398		1438964	105738
130.765		1293816	125553
130.979		3401487	121675
131.082		1752664	90644
131.086		1158522	123214
131.101		2297971	108042
131.118		2987324	117542
131.619		876514	131938
131.68		1297213	106972
131.754		3080638	123932
131.823		905668	102061
131.951		3330251	109673
132.075		6395089	179587
132.077		144819408	105457
132.101		8359391	208373
132.102	1+	179258592	105629
132.257		1317950	88439
132.407		1095322	129642
132.76		1496927	117241
132.97		4292644	105402
133.061		1895367	116411
133.072		1153613	118686
133.074		1912926	116135
133.08		6750914	106604
133.086		1331573	113593
133.097		1859291	91193
133.101		5024845	107405
133.105	1+	12094735	104822
133.449		1747680	114224
133.782		2215226	112830
133.966		1001432	98892
134.033		4097942	102309
134.045		2380861	106048
134.081		1722865	101933
134.108	1+	975024	101860
134.778		1530951	128120
134.965		1349168	113143
135.003		1939765	116827
135.081		3331168	101453
135.117		22119796	103911
135.781		1103400	124550
136.048		2721278	113371
136.062		9507781	102358
136.076		2493613	106515
136.098		1063546	114227
136.105		1465486	124251
136.12		2328582	107178
136.397		2379137	114006
136.414		980282	147236
136.426		1055553	104832
136.45		2384447	115198
136.755		1197353	124125
136.784		929178	107051
137.044		1855916	160820
137.046		39987628	101557
137.086		1103403	118153
137.096		2256649	113440
137.131		1052444	170289
137.133		15056477	102597
137.259		963971	87978
137.793		957390	148347
138.049		2548030	107899
138.053		1816352	116694
138.055		1198433	104620
138.092		3074613	96581
138.136		1843614	111274
138.146		2556180	105120
138.406		1299717	122767
139.049		11558924	170943
139.05	1+	257031184	100106
139.076		1106523	112476
139.112		6153072	101209
139.123		1033925	130598
139.148		4942788	99960
139.915		21229038	100036
140.011		899852	73228
140.047		2185737	108527
140.054	1+	16907708	100771
140.068		17370308	100180
140.132		3013800	115076
140.431		1007142	116445
140.443		921709	110252
140.704		1754390	117838
140.975		4207933	97345
141.024		982856	146306
141.04		2063841	105657
141.055	1+	1338329	100422
141.066		5280175	103191
141.091		1996989	94206
141.11		1955736	111337
141.128		4124049	107304
141.137		2290263	185541
141.14		33796248	111040
141.141		11484569	155972
141.43		2383897	110342
141.641		5018543	116827
141.643		1631151	184479
141.746		997032	125924
141.782		2669724	112451
141.913		2988933	102610
142.048		1605839	103808
142.079		2831200	107703
142.116		1247765	114338
142.123		12437817	98551
142.148		2082118	104032
142.159		1916445	97189
142.791		1145226	149741
142.948		1372048	106398
142.975		1253759	107342
143.013		6233572	99620
143.073		1532997	104961
143.08		1976137	235206
143.081		4877002	161915
143.101		1855509	109703
143.107		3305240	108431
143.109		1357769	98640
143.118		3118206	96369
143.128		2427107	116816
143.947		904413	89892
144.077		3229677	105222
144.081		8974447	95436
144.102		7936954	98658
144.139		1034598	111933
144.445		1115702	114288
144.867		910372	126037
145.047		6861055	97340
145.05		3583008	106059
145.097		1592170	93380
145.101		2925212	104168
145.109		1926592	98002
145.966		1052258	111983
145.977		2101448	97997
146.06		8765477	97391
146.081		3339824	97492
146.093		38360888	95111
146.118		2759844	104123
146.769		1376532	115328
147.077		13410121	94641
147.096		2427123	97684
147.111		1440347	103832
147.113		28838748	95379
147.117		8074911	95975
147.441		1076364	97668
147.465		951153	103751
147.49		1303590	91395
147.957		2841184	93373
148.004		2596857	102745
148.061		19259480	94436
148.097		1972043	113418
148.116		1840661	95798
148.431		911725	129107
148.768		1515519	101860
149.023		8441559	94493
149.032		951883	115261
149.06		2219306	98191
149.096		2046205	100875
149.133		29321104	93332
149.795		922581	85147
149.928		2722419	101690
149.953		1357440	109729
150.007		4462492	102967
150.027		1008614	102114
150.058		1031047	111103
150.077		968449	77779
150.136		3775520	96648
150.936		3245025	98106
150.977		8877142	94520
151.072		1401559	105601
151.076		921537	111184
151.097		1655316	104063
151.112		4694492	94925
151.123		3658338	105208
151.148		17957038	92309
151.153		2519953	110087
151.393		1430861	96248
151.421		911340	116523
151.732		1027924	98961
151.767		2062158	90621
152.022		7763121	94552
152.055		6148994	181170
152.057		140926848	91589
152.131		16538024	92999
152.134		1515914	102799
152.15		2085626	84303
152.623		924652	101139
152.633		5546537	102804
152.634	2+	1661161	144353
152.773		1548928	115265
152.904		1240354	115280
152.933		958225	121420
152.975		906430	109620
153.03		1496482	109212
153.054		2539247	71750
153.06		7541378	91009
153.065		4052100	58851
153.091		2998097	90625
153.128		7271460	91992
153.138	2+	1121513	132502
153.164		5056310	92329
153.297		1032033	64716
153.96		1097023	86994
154.027		1500648	105161
154.048		2285651	94831
154.059		7349816	89680
154.072		4623039	87965
154.084		1460613	104017
154.123		1629432	109450
154.131		1134460	102952
155.031		1057699	79702
155.043		1420673	96474
155.054		11972070	92948
155.056		1200967	127333
155.082		1005124	117719
155.107		12292992	90881
155.114		895692	116078
155.118		1538694	93740
155.143		3279506	94189
155.156		2855736	111776
155.179		1063892	109779
155.571		943420	77593
155.86		2219377	102311
155.962		2976707	90252
155.975		2250409	94602
156.042		24014410	89978
156.077		9924443	90105
156.102		1248695	102613
156.11		1091531	107887
156.133		927606	124256
156.138		12841721	89828
156.868		894385	114490
156.99		930571	98382
157.035		3889961	89919
157.046		1169886	66375
157.061		895086	110776
157.084		4126081	96303
157.086		1056626	118704
157.097		1593991	110185
157.101		1198041	95631
157.108		2196556	95528
157.123		2814259	88740
157.134		1315992	99945
157.142		1249564	96477
157.77		1171511	99842
157.777		2502474	99883
157.789		1636480	106433
157.966		1176547	80729
157.986		918157	85213
157.989		1440606	58869
158.021		1122925	110103
158.041		1802278	83393
158.081		1136058	105945
158.093		3025727	96448
158.112		1032752	92673
158.118		7029547	88788
158.154		3280284	88544
158.922		9296674	88630
158.941		991475	103218
158.974		1841082	89776
158.985		9757375	89929
159.007		1073034	104224
159.01		1504891	75151
159.028		32267476	87619
159.063		2437603	93696
159.065		906564	136018
159.077		5976042	91268
159.11		6629497	104523
159.112		2388890	72833
159.117		3652284	93730
159.12		1729598	80941
159.277		901310	100863
159.612		4068576	106499
159.614		1512993	150007
159.854		1584911	88331
160.031		1712879	102969
160.076		3198580	88806
160.097		3233341	88423
160.108		4297539	86802
160.115		3257797	89729
160.118		26084038	100318
160.12		6570440	144019
160.133		2969966	97217
160.541		928102	82993
160.617		3188552	97146
160.62		9488682	78510
160.777		1156145	91365
160.92		915761	94827
160.968		1146982	66557
160.986		2568910	85097
160.99		3402704	92313
161.021		1710062	86332
161.032		9571043	88954
161.092		1626125	86358
161.117		2907400	107750
161.119		1717513	104431
161.122		929515	163621
161.126		1582204	100441
161.133		10830735	87765
161.87		984870	108566
161.982		1130472	100138
161.997		1033655	94296
162.113		16164417	86548
162.122		1586373	153449
162.124		31815238	86268
162.136		1339132	94927
163.06		1480302	81285
163.071		1417843	84814
163.076		1765701	93342
163.112		2898741	88846
163.114		2034710	89691
163.127		2283227	89248
163.146		1337347	221647
163.148		27472900	85552
163.444		1724932	97361
163.978		12421096	85963
163.986		1253404	89764
164.105		1043806	122458
164.152		3516146	90163
164.935		1401437	104703
164.965		2099658	95160
165.055		4014255	92520
165.091		1534399	81571
165.113		3719688	90370
165.128		6953998	86579
165.164		20234590	84929
165.169		1103823	98223
165.748		1264145	108368
165.948		6730915	87076
165.988		3636884	87119
166.073		8134103	86226
166.084		7221468	189950
166.086		99430624	83960
166.146		4097141	86217
166.648		1060371	124307
166.951		10103103	84896
166.954		2459680	88947
167.022		1402812	95229
167.034		4766497	87803
167.068		1302559	85242
167.071		1858880	88040
167.079		9687667	85594
167.087		1159334	89251
167.09		9481591	83855
167.107		5410047	90279
167.109		1270063	97123
167.118		11276547	83077
167.143		7281805	85170
167.18		5045404	88510
167.599		2967814	91702
167.61		951962	109393
167.938		2511471	88990
167.945		2121681	93659
168.006		4321066	87482
168.063		3688833	86847
168.077		1868582	91898
168.102	2+	1880128	88065
168.105		1142545	97731
168.115		1919446	97217
168.121		1238984	85826
168.139		2256511	93608
168.183		1479937	83834
168.603	2+	2146201	75593
168.607		9132762	95704
168.609		3105819	138935
168.949		1430690	98844
169.026		1026704	96338
169.037		2034645	68504
169.046		2182504	72481
169.059		4919117	83051
169.072		2716371	92803
169.084		1376535	92065
169.086		1572088	98466
169.095		1975132	93687
169.097		1693916	90283
169.109		1366625	115555
169.122		4813159	84189
169.159		2594261	82905
169.171		11021753	91795
169.173		3359674	109349
169.622		3199819	81218
169.644		1301252	78402
169.673		1487391	107848
169.907		2199355	82368
169.93		1469668	93099
169.99		1724859	98295
170.011		1607076	90653
170.021		2079592	92663
170.033		18779660	82708
170.043		4238160	81847
170.058		1158038	80744
170.092		934491	95733
170.118		4373613	81655
170.125		913104	53113
170.154		14572219	82571
170.808		1451481	94990
170.855		1641147	91779
170.914		2271715	80524
170.995		1820770	91389
171.014		6059337	85750
171.017		2128298	90131
171.025		1165645	183931
171.028		22269070	81108
171.063		2709564	86763
171.077		12963873	81799
171.102		7560875	82567
171.113		1159151	86086
171.117		1327521	98694
171.122		952418	82564
171.138		3990905	87008
171.149		1405805	85332
171.157		1519680	86979
171.855		1551724	99807
171.993		1247232	90293
172.015		1028297	98449
172.031		1327519	96488
172.076		2313952	85038
172.095		2693287	87423
172.116		1316367	118152
172.119		27710512	81176
172.133		24843318	80495
172.17		1513844	95327
172.453		2231663	85122
172.483		959642	107831
172.852		1058614	98098
172.863		3174250	84959
172.989		1228458	94562
173.012		4401795	82711
173.026		2124584	83759
173.042		1505486	71568
173.058		1715636	74647
173.079		4141852	86238
173.092		3794401	83805
173.104		1134629	85306
173.117		8117418	82203
173.123		2248044	90784
173.129		7262447	82273
173.133		5930416	82291
173.137		2746194	82672
173.764		1025501	90257
173.871		1194820	80640
173.972		1375434	85942
173.984		960415	102674
173.995		989179	78357
174.039		20871684	80197
174.055		1618025	93200
174.087		1504917	87535
174.113		3073407	85411
174.121		987890	94168
174.124		2268291	85555
174.133		6333222	84270
174.149		2289740	83347
174.438		902423	105963
174.635		1296417	115052
174.794		1795355	93621
174.878		967538	71362
174.896		16443201	80601
174.938		1647345	84066
174.969		1298044	87516
174.999		6080359	125016
175.002		131309160	79186
175.045		1965544	81778
175.058		32971388	79156
175.108		3151663	83238
175.116		4171794	139220
175.119		94947984	78872
175.148		11149086	79960
175.597		1296419	112453
175.944		1437122	82337
175.977		2192174	91989
175.988		5053522	80201
175.999		3675606	81825
176.005		7714009	82231
176.05		1291817	155478
176.053		23565034	80132
176.061		2095117	92290
176.103		19176444	79609
176.116		1380161	93546
176.123		7571843	79564
176.152		1495294	86579
176.894		2165596	84373
176.969		920967	81451
176.993		1641615	85113
176.996		5939265	83029
177		10355906	80133
177.006		16706372	80645
177.018		1543048	87956
177.021		1095002	82178
177.056		2205430	85567
177.068		1052731	60069
177.087		1656786	79839
177.103		1165383	94293
177.106		1302072	99259
177.112		1144731	91871
177.128		3357008	80641
177.164		19474046	78710
177.608		974829	108707
177.782		926972	125793
177.992		2745832	78435
178.003		1047835	92713
178.01		983614	95744
178.049		1171980	94252
178.059		1087887	105684
178.102		1688911	94967
178.112		911571	74389
178.12		2110261	85839
178.167		2961574	82481
178.951		1669902	82806
178.972		1050374	92713
178.987		949539	75873
179.004		1666977	84182
179.107		1378230	72260
179.143		8217539	79696
179.18		10857296	72577
179.549		1015183	58638
179.836		996216	92231
179.927		999577	100956
180.004		2312660	86160
180.066		6052362	75854
180.078		1128246	42000
180.087		2370129	88708
180.1		2856342	68290
180.138		1131355	70975
180.146		1040950	95837
180.162		5892716	83573
180.183		1412563	90536
180.664	2+	1291901	94886
180.771		940235	69297
180.904		1073729	84087
181.033		6908767	82090
181.048		1047588	94588
181.059		1376144	55185
181.084		3838321	95555
181.087		21758450	78665
181.122		3664702	80686
181.145		1643398	84634
181.159	2+	6200011	80205
181.195		4814616	78716
181.216		911575	89099
181.558		1257495	63808
181.757		1122197	61538
181.962		3711716	77859
182.033		1247037	76758
182.058		4244038	78777
182.081		24240462	73767
182.09		2118225	87189
182.115		1164330	79276
182.121		2222812	79328
182.154		3291239	79739
182.162	2+	1268970	68175
182.19		1796340	87481
182.914		1055824	80003
183.053		7516321	76782
183.063		2425060	76586
183.075		1017064	69845
183.085		4138667	72321
183.102		2824193	64386
183.113		1618453	89254
183.138		12888254	75787
183.149		2275138	89976
183.175		2706411	80191
183.211		1003687	86601
183.546		3066700	86633
183.668		1078294	106225
183.881		1539120	78811
183.922		5620174	78083
183.946		914070	59961
183.958		1675098	91081
184.027		2943794	74336
184.037		3103318	77937
184.058		1488893	74708
184.074		1984930	83590
184.083		4769222	77930
184.097		1612258	64546
184.109		1808106	44968
184.134		1795799	79470
184.142		1989450	68933
184.17		17533988	77036
184.206		1240320	84473
184.35		1602914	76090
184.354		1806851	99017
184.551		1018207	62356
184.555		1181897	83849
184.676		1418259	99694
184.748		972972	148537
184.753		5058285	66106
184.757		5938415	91078
184.863		1043939	69297
184.93		2206666	77430
184.953		3862515	69222
184.958		3258868	101927
185.001		1955395	77089
185.011		1290038	93675
185.023		1699003	65885
185.03		6153613	71384
185.032		9086542	74733
185.043		1147057	90158
185.069		3880922	74545
185.079		1137158	69032
185.092		1341202	83133
185.117		4173035	61891
185.129		1513167	97111
185.133		1248832	85305
185.154		3272632	81520
185.158		1060649	106450
185.165		2490972	73627
185.173		2461694	81215
185.36		1013679	81396
185.484		1171754	97851
185.901		3769977	81695
185.905		906010	70159
185.96		5501902	79884
186.016		5183009	74970
186.053		926581	80156
186.076		1608774	72121
186.088		1678377	74149
186.113		1471634	84461
186.124		939686	107039
186.149		7611215	75022
186.185		1610635	75978
186.222		974152	89617
186.829		2689368	79937
186.969		1050888	79501
186.98		1351884	77945
186.992		3722416	77679
187.003		1134420	54370
187.037		2234688	76032
187.055		1113414	175570
187.058		15978247	76320
187.072		1107708	53523
187.097		11402644	72956
187.108		8574104	75925
187.129		2857440	81244
187.133		2205825	79831
187.144		1825509	71914
187.148		4631526	76122
187.17		2871341	79519
187.182		2037682	79677
187.464		1004322	102332
187.548		1209055	89383
187.553		999313	104646
187.754		963782	93664
187.78		1264031	92044
187.85		1449143	109776
187.872		920447	97686
187.902		949985	75019
187.956		930420	36288
187.977		955587	85232
187.988		1734806	74296
188.001		1079899	95304
188.071		30001250	69840
188.092		1293098	69871
188.1		1157173	63827
188.125		1477238	102724
188.128		23451254	74805
188.14		1224315	99928
188.149		15088254	81271
188.151		5422079	90340
188.165		1413699	83729
188.526		2333663	73954
188.648		2461993	58474
188.825		1251094	85047
188.858		2167249	86900
188.985		6370013	75644
189.007		1175348	92723
189.018		21128360	73086
189.037		1569535	78336
189.053		4733172	75614
189.074		4291195	69151
189.087		1399168	82964
189.113		2456649	69151
189.124		10482636	75364
189.128		1286942	78059
189.132		2272111	83612
189.135		1162256	88483
189.16		1299625	90799
189.164		10453210	74872
189.526		922782	79508
189.709		917725	65367
189.865		1896267	73106
189.988		4873589	77045
189.991		1012406	102562
190.013		85356288	73137
190.032		3511684	75365
190.086		4250199	70453
190.119		4214306	77511
190.144		1001851	103165
190.155		1194222	104706
190.167		1404499	79965
190.633		5680147	74586
190.746		1057793	50159
190.829		2249910	81091
190.873		1744309	77627
190.912		4222451	75926
190.985		1599084	69815
190.997		1010672	87995
191		1554177	78857
191.01		1004820	91569
191.016		4748630	77724
191.023		2841529	73863
191.032		19900764	72952
191.103		1564932	82705
191.107		1261925	69371
191.135		1005599	97574
191.143		3918530	74679
191.18		17374350	73012
191.356		1021595	77870
191.836		1132072	70750
192.011		6507245	72660
192.015		1562654	82097
192.135		3331544	131534
192.138		80455128	72128
192.162		2545441	78629
192.183		2509480	75569
192.497		1392628	75442
192.795		2182107	85080
192.967		1972630	86602
192.996		2736353	78122
193.03		1415084	84307
193.069		924682	81156
193.084		1637551	76150
193.107		2820839	78330
193.122		3174668	43640
193.139		3502962	78218
193.142		10457011	68704
193.159		7605177	72742
193.195		4428742	73831
193.93		2457892	77581
193.954		4640461	72322
193.983		1491814	84755
194.033		2748840	77974
194.081		1364512	51779
194.115		20646532	69764
194.13		934601	79885
194.154		1560050	60687
194.199		931265	81405
194.51		1157357	88305
194.724		1420824	87860
194.946		1866437	76796
194.967		1965164	77616
194.996		1509158	74052
195.003		1567129	71423
195.042		916951	62570
195.063		3730638	70152
195.085		3227926	73080
195.099		9802202	61685
195.112		3528287	45193
195.119		2040161	73427
195.123		2556995	79559
195.138		8086888	70448
195.16		1834864	74654
195.174		4748405	75004
195.211		1514577	74800
195.853		1941122	55351
195.931		1065997	67512
195.951		1436772	88510
195.977		2841741	74033
196.037		2277922	82091
196.048		2131110	66296
196.074		2506031	70717
196.095		5476471	49725
196.103		999137	65518
196.131		2108323	74355
196.141		1367655	88380
196.17		4287505	70877
196.178		907075	69162
196.182		1472389	85151
196.634		2342068	73260
196.878		4267018	73665
196.93		1904028	77936
196.963		1429287	70736
196.984		1833903	83841
196.994		1460338	60583
197.007		10841079	70491
197.023		1485644	53889
197.042		1138195	93100
197.058		1920457	75077
197.079		6920592	70772
197.09		1365332	50751
197.101		2223672	67942
197.115		8019229	58466
197.129		2594242	70503
197.154		6058795	71900
197.19		1623143	68373
197.533		2186640	78277
197.628		979458	75878
197.821		927638	69931
197.873		3679849	73218
198.042		1509397	82865
198.053		5918441	71807
198.075		1192609	53224
198.085		14497524	68261
198.097		1062888	89689
198.112		2019822	61298
198.124		1413794	65683
198.149		2664299	75045
198.185		17798168	71192
198.198		1171436	87158
198.222		2228965	65629
198.619		5751154	72174
198.876		1231102	67015
199.037		2236551	75209
199.048		1109227	47159
199.058		3040815	71044
199.069		3260179	68455
199.095		2143708	57149
199.108		1744096	78911
199.121		1134229	87862
199.133		3054633	64774
199.144		1821565	68895
199.148		1989487	76337
199.17		3042199	72504
199.181		1418938	84859
199.189		2738141	70774
199.87		1133298	96282
200.032		1337948	68011
200.069		1155961	81828
200.101		1624533	52069
200.128		2556463	71710
200.14		1436611	79032
200.16		1313818	85481
200.165		12834140	69781
200.201		2881865	73728
200.237		2354198	72139
200.491		982642	92003
200.506		963047	81802
200.841		1062184	71593
200.946		4755831	73121
200.996		1862313	74056
201.007		926541	86025
201.024		1297059	69449
201.052		1466637	78050
201.074		1739717	71210
201.089		1003507	65924
201.112		1618363	44314
201.124		4569335	73224
201.127		1011993	103755
201.149		1127136	89136
201.16		1769956	77664
201.164		4552582	69005
201.168		1595848	77490
201.185		2625038	71175
201.805		2802096	74368
201.841		1417229	81598
201.853		912898	71701
201.934		11738847	72853
201.98		1341648	74897
202.048		10855945	68400
202.107		1496478	47995
202.144		4669037	71487
202.18		8067770	64569
202.217		1116695	78913
202.891		1609360	74630
202.946		6795988	68851
202.964		1030043	76608
202.996		1399847	69383
203		999352	85948
203.032		8875764	69254
203.049		8490746	129919
203.053	1+	194485504	68574
203.103		3946062	74313
203.114		1409554	70528
203.128		1089815	73230
203.139		9901084	72049
203.143		1998461	88772
203.15		13340448	68957
203.18		7456171	71222
203.183		953004	114881
203.464		1034052	78049
203.789		1133998	75130
203.932		1984323	68797
203.983		3107222	52669
203.994		1905658	79784
204.009		1642864	59061
204.018		1036851	77810
204.028		1140343	63074
204.032		2535048	74275
204.042		3293228	76462
204.048		1526895	80638
204.056	1+	12760177	68502
204.063		2825364	70651
204.087		2276701	70815
204.123		36276876	68413
204.134		1718895	74845
204.154		1279190	88664
204.183		959449	47616
204.526		3400866	76454
204.649		952720	82746
204.942		2334687	79010
204.965		1082104	69851
204.991		17772754	68465
205.065		3160558	116530
205.068		70244336	67907
205.086		2949142	63293
205.094		2015353	121013
205.097		42375672	67864
205.118		2341698	81950
205.122		1573763	73172
205.127		3809861	70214
205.15		982758	66951
205.159		2734417	70495
205.195		7992863	71247
205.396		1044540	68917
205.526		1795389	77119
205.822		924430	77997
205.852		1602778	83076
205.871		953465	71811
205.962		8198340	68338
205.988		3189645	73731
205.994		1171456	63183
205.999		2079634	71793
206.046		3306532	68782
206.072		4881902	67210
206.079		1148576	68814
206.101		4717753	67775
206.139		1366903	66051
206.199		1598846	71165
206.506		947125	94865
206.877		2902948	77835
206.946		1010223	83599
206.96		960124	68353
206.991		3403408	75280
206.995		2075730	78434
207.006		1163174	62282
207.015		3122809	70906
207.028		3869407	59782
207.042		1024180	70256
207.063		2864044	65090
207.072		1014720	77567
207.1		5596602	69670
207.113		1299407	60712
207.16		2748210	73695
207.175		4751704	68585
207.211		2951750	73033
207.471		2035179	75199
207.96		1371467	85822
207.982		1033939	71733
207.989		1404854	53149
207.998		7101658	67565
208.014		1363888	71172
208.025		2770500	68001
208.095		2439968	66877
208.133		42375312	64503
208.169		1602013	61831
208.839		1973542	69826
208.97		5081946	60810
208.976		1751980	49271
208.987		1417553	58495
209.02		942522	53736
209.032		1540851	73142
209.058		2003229	70748
209.08		7194870	37692
209.092		5184139	70719
209.116		13308916	38192
209.129		1715209	63365
209.137		5564957	64693
209.154		8167843	68201
209.19		4427314	69094
209.226		1144848	86248
209.946		3181346	62068
209.957		2319622	57424
209.96		2120743	65491
210.053		2566444	65232
210.074		2626773	68324
210.085		1596122	91089
210.089		17596828	67521
210.11		20320676	66001
210.119		1383319	56167
210.149		1149315	58919
210.157		1031111	71747
210.186		5104578	67925
210.193		1039093	72481
210.941		2300118	67592
210.968		3501825	70474
210.977		1947013	53023
211.06		4307687	74777
211.073		5982700	69274
211.084		4412465	66224
211.09		3291699	129483
211.094		69113144	66175
211.131		10268612	51369
211.144		2498089	73799
211.169		7252436	71970
211.206		4654051	65532
211.242		1004418	66535
211.501		940940	85975
211.928		3351757	67787
211.947		4326613	67515
211.965		4648477	66871
211.995		1710825	74839
212.023		937973	76665
212.032		2061944	68850
212.043		983141	45455
212.069		5580488	67470
212.091		1765153	64324
212.098		7080404	67543
212.119		2779100	73958
212.126		3017056	59537
212.134		1591987	64900
212.165		4841712	68716
212.173		1267795	76410
212.201		14984959	66797
212.238		1770318	71346
212.635		1148084	71550
212.852		7272336	66515
212.936		6837299	65785
212.955		1058843	88995
212.958		1857148	87766
212.98		971413	65799
212.996		5149133	68626
213.021		949711	67902
213.036		3308797	63414
213.053		5415461	66466
213.064		1700105	64469
213.072		1446829	88616
213.075		5012334	79084
213.086		1442034	78107
213.089		2291924	78283
213.11		3153341	68410
213.124		63283332	65341
213.149		9655821	64523
213.16		1917522	81217
213.164		2001811	74465
213.185		1849709	60329
213.205		2284101	68132
213.848		8668343	68084
213.933		1397467	78262
213.941		1421151	82135
213.962		1176360	89573
214.059		31949330	64529
214.121		9947948	68140
214.127		6990383	65133
214.144		1520758	75442
214.18		15663941	64491
214.204		2400112	66843
214.249		2334307	112181
214.253		51442276	64779
214.514		1972213	68466
214.621		1267460	63781
214.836		989825	86763
214.85		1948695	57865
215.012		3087790	100848
215.016		62977968	64978
215.043		5780411	66669
215.053		4614912	65538
215.062		2091267	71487
215.09		1354512	71280
215.103		1639669	77438
215.126		2865920	51607
215.139		17559526	65669
215.165		1074000	77950
215.176		1218677	90286
215.18		3095991	74383
215.184		2031193	71917
215.201		7243136	67276
215.257		7791897	64251
215.844		2626171	51940
215.887		1704302	68215
215.948		980473	50699
216.02		4896745	64540
216.057		2263321	77676
216.063		5511676	65392
216.098		1354876	58771
216.123		3287191	66419
216.143		1965759	67039
216.16		13945511	64695
216.196		5748215	65681
216.204		1336523	64202
216.481		2066294	82265
216.816		1084236	70686
216.98		3036278	67178
217.013		1089997	49409
217.021		1180728	57076
217.068		40718140	64054
217.105		13658190	63694
217.118		5305173	67492
217.134		1337115	70354
217.155		13410405	64055
217.163		1744777	67295
217.195		7720951	65382
217.99		916801	50829
218.022		11914096	63709
218.072		2712422	66113
218.108		1112231	70561
218.113		1058378	75967
218.139		8815013	64773
218.15		2199339	66426
218.158		1333294	76808
218.175		1456822	58025
218.198		1236401	72199
218.664		1197048	61640
218.956		1126160	86788
218.989		5446383	68001
219.018		7909437	75817
219.023		7258815	90652
219.027		155549376	63310
219.063		983537	76102
219.1		1232323	79109
219.123		926958	77661
219.134		9811315	65939
219.142		983110	87285
219.149		1274010	63109
219.167		2040706	73191
219.175		3080710	66741
219.192		1327038	64496
219.211		10853655	63945
219.971		1010797	52958
219.991		1503926	67481
220.002		1256171	75763
220.03		10447385	64463
220.037		2898268	57154
220.067		1039178	69527
220.095		1195400	82018
220.131		1322313	81214
220.137		1498860	73489
220.146		1086656	64217
220.173		2939421	69662
220.214		2204081	66341
220.476		961790	71522
220.51		1642094	65388
220.649		1281521	69883
221.019		3906291	67614
221.025		11464822	64147
221.033		7031546	62481
221.038		2974460	103092
221.042		55040640	63396
221.079		1366224	84019
221.092		2015798	73760
221.115		3288322	51276
221.129		968152	73804
221.139		1308621	64622
221.154		3004053	48579
221.17		1969212	71588
221.175		2985887	67193
221.19		2119910	73776
221.227		4834264	65546
221.868		1439968	69585
221.994		1409118	67490
222.015		1470665	68351
222.02		17461596	64006
222.046		3997352	65227
222.053		1354187	80516
222.089		1601886	78663
222.098		2201986	69702
222.11		1699816	69416
222.146		8979482	61248
222.185		1524045	58200
222.551		916922	67474
222.952		1072154	71740
222.988		3375293	61665
223.04		3820374	56133
223.073		5075175	67400
223.094		9315314	63156
223.108		5083768	57735
223.132		14780196	39302
223.15		1072958	73329
223.17		4360536	68061
223.206		2573770	67085
223.214		1079294	89379
223.242		2901180	61356
223.488		1531128	75722
223.863		924966	74457
223.972		9279150	63078
224.018		1566261	53901
224.044		956267	57632
224.069		2428992	68997
224.09		4191018	67185
224.105		3538290	68210
224.126		5227517	62450
224.134		1930577	51158
224.165		1313040	48836
224.173		1047853	46837
224.201		4471779	63312
224.499		1474236	66405
224.893		1940904	68057
224.91		1090161	92762
225.053		6980827	63121
225.074		1175750	86411
225.089		7164398	65259
225.11		13363321	63670
225.123		1694368	68737
225.149		2543917	57746
225.185		4209056	68349
225.802		2032132	70783
225.971		1187965	59563
225.99		1062768	41749
226.024		2260410	50825
226.048		3418406	63944
226.069		4707378	61631
226.074		1385428	84308
226.084		14763898	63938
226.105		1555141	53744
226.113		1802153	61486
226.142		19339160	61805
226.155		2942944	63162
226.18		4545581	62649
226.217		14873536	62416
226.651		1575208	74770
226.993		2063937	59921
227.032		1748182	70761
227.037		1476312	38421
227.068		41785992	61028
227.079		6948623	64808
227.105		4348637	71897
227.114		1992098	67233
227.126		16234152	59644
227.14		2707856	65152
227.145		1692723	67058
227.165		4116413	60141
227.175		1619587	57005
227.201		2358001	74583
227.22		2250524	67162
227.875		1894881	60237
227.948		1980681	68671
227.969		2934037	63009
228.006		3078537	63244
228.071		4060909	60444
228.094		29844666	101336
228.098	1+	686395584	60869
228.129		2028749	64795
228.16		2117502	66216
228.17		1232564	44577
228.196		16502770	61001
228.232		8813574	61281
228.269		1952026	64735
228.952		3065783	61828
229.027		1102769	79283
229.034		1692325	69940
229.066		2838359	65837
229.095		6739304	69299
229.101	1+	66039532	59900
229.118		5703797	62834
229.144		4169859	61974
229.155		77324040	60678
229.195		3201952	60784
229.199		2511874	56983
229.216		2884140	60690
229.236		1097175	76671
229.53		1215645	66529
229.831		1372968	70434
229.86		1905593	66180
229.867		2462781	61448
229.939		1510278	66334
229.957		1061217	63304
230.045		3366243	47025
230.094		23568670	60183
230.102	1+	5790243	52642
230.116		4809899	71352
230.158		9072707	60227
230.175		14372173	61003
230.187		2314996	66904
230.202		1148732	56781
230.248		12376695	60573
230.982		6915743	60096
230.986		3667490	84979
230.99		78532392	59936
231.017		1157764	63142
231.027		2977498	62027
231.063		1609294	75849
231.084		2893467	64798
231.097		2975586	78007
231.134		19342968	61127
231.157		2325061	75449
231.171		30587278	59254
231.179		2224498	52477
231.211		2720069	61013
231.252		1417869	70560
231.994		4594866	63291
232.005		1201176	76816
232.037		3155403	65134
232.092		1906892	61347
232.129		2253634	65241
232.138		2787175	42559
232.155		6912465	62676
232.174		4206941	58903
232.988		5850948	60446
233.015		3132628	60275
233.042		28628964	60005
233.063		17312752	60120
233.074		2185271	70296
233.079		23492602	60509
233.112		1805646	77603
233.15		6386085	63079
233.19		1756958	62533
233.227		6936660	57910
233.983		3829408	60124
234.029		1217148	57741
234.046		2468870	65028
234.067		1094371	66280
234.082		1988445	60006
234.143		2977858	75223
234.23		1409271	61621
234.527		1425166	75185
234.855		3133177	64147
234.963		8138109	61009
234.99		3311630	60776
235.022		1198001	56136
235.04		2301517	64658
235.057		1758983	54510
235.074		1973978	37642
235.095		1349710	83247
235.105		3699413	63866
235.119		4062494	61572
235.131		3628517	62152
235.17		2591645	62025
235.192		3616587	66743
235.199		1323184	80456
235.206		4558356	58160
235.242		1443499	65823
235.526		1971772	64281
236.009		2933740	60006
236.041		5558049	59759
236.105		1536137	66097
236.142		3052960	62594
236.162		10600557	60956
236.202		1284518	68612
236.823		1697522	60961
236.993		9284223	64483
236.998		9188226	62892
237.006		2191431	64938
237.053		2897317	63506
237.074		2104371	56888
237.089		2686845	66881
237.11		6732234	60720
237.121		1752817	53181
237.149		13354467	52425
237.166		1304078	74208
237.185		3243003	59544
237.222		5574162	56456
238.045		11301031	59693
238.085		1753441	71284
238.105		6512719	61308
238.121		8398168	59821
238.141		7880550	57950
238.153		1783853	65178
238.217		2457943	68130
238.225		1230733	65429
239.068		8963527	57616
239.079		1843534	65373
239.089		3591125	64078
239.105		6464095	60234
239.126		10628588	61961
239.139		1440534	59776
239.149		3314044	63061
239.161		2548740	61422
239.18		1800720	54198
239.201		2403806	66834
239.212		1689638	64701
239.237		2513174	67503
239.852		2486384	63414
239.859		1202324	72760
239.96		5356312	59435
240.004		5079797	58949
240.064		5641949	61326
240.09		1586190	69887
240.1		5230582	60947
240.121		5135428	61100
240.129		1396281	65806
240.157		4903836	61320
240.186		1357967	60873
240.196		2169846	74636
240.232		9359694	58290
240.269		2276295	65136
240.524		2952979	66764
240.866		5776250	60361
240.92		1463902	65594
240.999		1223668	75694
241.048		2508053	60660
[truncated: 3,337 more rows]

## Sheet: Blank sample 4
m/z	Charge (z)	Intensity	Res.
53.8499		1515234	263278
53.8714		601890	414323
53.8716		945411	321757
53.9222		593427	356077
54.1205		587413	311486
54.5397		687561	283344
54.5516		581249	338597
54.7533		587452	250159
55.0426		984554	320124
55.1237		686919	258658
55.5536		613363	306369
55.6258		594583	321794
55.651		593054	238047
55.6715		736185	215421
55.6791		586749	301353
55.8033		649015	322519
55.8036		613982	428285
55.8462		707305	142418
55.8467		1280295	323541
55.8938		625858	254380
55.8972		584707	246827
55.9189		668605	262247
56.01		683994	204966
56.1934		582149	285996
56.2111		583843	356565
56.2505		609067	211946
56.2822		587631	305879
56.4562		630927	150790
56.5335		988176	360820
56.5337		2149787	228563
56.659		880433	233591
56.7833		597482	271920
56.8287		604071	264285
56.8543		624274	306766
56.858		966362	291209
56.8885		695398	233068
56.9066		610619	289178
56.915		692463	254447
56.9341		667140	287684
57.005		595806	195343
57.0076		642030	255739
57.0115		842932	261488
57.0965		678519	298968
57.1009		590172	285502
57.2422		601812	317650
57.277		1048226	279173
57.307		615143	193131
57.3106		645284	228537
57.3159		654330	281002
57.4146		744363	185922
57.4479		614261	302393
57.5152		658729	191925
57.5504		728759	275971
57.567		671310	284081
57.6213		958713	258206
57.6286		620275	273745
57.6531		612803	245551
57.6752		580990	292538
57.6824		614777	299991
57.6934		1289679	283629
57.7097		597761	319376
57.7367		591326	279430
57.8003		715085	272033
57.8257		632884	271079
57.8403		603461	248457
57.8629		683928	267762
57.865		651248	235683
57.8782		598148	313705
57.8829		624783	270312
57.8833		691141	214468
57.9119		638526	183978
57.9456		590998	128763
57.9631		658831	247910
57.995		592586	197272
58.0201		583082	302194
58.0411		762272	282436
58.0576		673282	273541
58.0716		642402	263214
58.0973		591738	262058
58.1034		587510	276765
58.1134		590106	141123
58.1271		613107	245876
58.1315		582432	184251
58.1528		1896763	266287
58.157		645542	193342
58.1629		590365	209907
58.1705		637995	286237
58.1767		601717	348694
58.1969		629474	265764
58.2052		648988	167120
58.2084		587267	258937
58.2114		598802	279749
58.2204		617326	187241
58.2211		603983	155333
58.2488		595612	267547
58.346		584379	181640
58.3565		685536	336145
58.3601		670036	188086
58.3642		673471	302738
58.4171		614159	229286
58.4322		661647	259039
58.4326		635992	315525
58.4641		593619	326578
58.4807		602914	304221
58.486		620557	314454
58.4884		588011	230646
58.5062		588753	260844
58.5419		581631	318905
58.5504		596984	280474
58.5608		599865	277632
58.575		582862	291602
58.5924		601774	271660
58.5983		645112	333458
58.6288		631760	154637
58.6467		648274	268840
58.6482		605571	303772
58.6555		644604	219645
58.6826		669727	247093
58.6884		700145	243927
58.7137		617152	255428
58.7244		671320	252369
58.7762		641919	243355
58.7952		619007	268114
58.8092		625434	290546
58.8128		812323	193371
58.8316		667641	232085
58.8342		582238	279963
58.8355		624454	294534
58.8428		592915	329068
58.849		630469	282664
58.8984		646437	304415
58.9101		700143	235706
58.9118		659240	249865
58.9213		615811	195948
58.9777		593489	256871
58.9926		848353	218980
58.9954		1131393	221766
59.0069		591931	292449
59.0079		629604	229098
59.0105		583248	185470
59.0388		2777655	156236
59.0393		3684703	149768
59.0398		8072072	271889
59.0551		705284	290854
59.0694		605831	264159
59.0941		754479	233288
59.1029		635924	279923
59.1303		593886	203694
59.1653		613998	288239
59.1694		620564	278465
59.2044		670381	322752
59.24		755722	182298
59.2405		812216	349005
59.245		693525	170241
59.2483		621761	232228
59.249		626315	233268
59.2527		624588	241925
59.2597		726549	259077
59.2712		630702	206592
59.2852		607500	251985
59.2861		690494	196621
59.2996		639259	270701
59.3042		614882	172332
59.3129		764463	227488
59.3168		781170	179317
59.3204		726076	272950
59.3238		705109	248868
59.3321		703427	214126
59.3387		622514	202184
59.3537		681919	195737
59.3596		588637	182081
59.374		591243	198226
59.3797		600587	275964
59.3854		581724	265954
59.3916		668268	252531
59.3942		749190	286005
59.4097		599068	289800
59.4275		628919	145809
59.4361		692998	262873
59.4395		825831	183316
59.4497		582221	178297
59.4565		649898	224161
59.4774		617286	252416
59.4824		594064	198727
59.4953		584064	169610
59.4973		603984	207543
59.5231		602459	199515
59.5427		602177	201870
59.6247		589739	293532
59.6492		644638	221270
59.6653		597889	329307
59.6783		600581	190880
59.708		644330	330577
59.7089		592052	261306
59.7168		616563	200253
59.7607		617870	268750
59.7917		602786	268068
59.8332		618590	317113
59.8389		671062	274350
59.8425		605129	202502
59.846		617835	330803
59.8856		659584	263687
59.8954		703668	182114
59.9159		584605	344380
59.93		587703	230356
59.9342		683728	207258
59.9557		635171	236790
59.9571		743831	229148
59.9626		815505	164868
59.9675		652953	244637
59.9777		709193	150319
59.9868		631725	194585
59.9898		676678	244728
60.0027		614408	265291
60.0186		788079	180327
60.0323		729311	223091
60.0416		644022	292978
60.0552		759770	251256
60.0663		740619	191808
60.0704		609329	287215
60.0808		1987365	239718
60.082		694569	271094
60.099		599607	204475
60.1187		618501	271736
60.1484		661179	252299
60.1794		671908	171565
60.185		638859	272866
60.2112		589215	240279
60.2181		597328	239247
60.2316		600403	298809
60.2339		638774	207699
60.2348		634134	242783
60.2742		648744	220190
60.3205		688979	232625
60.3344		580878	334165
60.3506		589576	194099
60.3751		632447	214781
60.3865		593227	266577
60.3894		627062	195795
60.3979		636890	310845
60.406		812120	186919
60.4755		716052	227124
60.4914		621876	267488
60.5104		731561	280830
60.5142		640911	254941
60.5643		588135	197676
60.5683		586881	302383
60.572		629452	166721
60.5767		636607	245461
60.5772		652477	236575
60.5861		582243	331367
60.621		672511	173060
60.6321		612321	192852
60.6574		666984	283896
60.6666		635375	243267
60.672		664780	240266
60.6816		605063	303841
60.6966		667989	218678
60.7063		703237	260597
60.7219		599138	304154
60.7322		834204	190804
60.7343		661547	264475
60.7557		631819	307350
60.7684		636968	197805
60.7824		601456	292192
60.7866		621430	231219
60.8002		609249	172335
60.8008		609861	207081
60.8015		581537	288594
60.813		600082	193650
60.8228		591502	253299
60.8254		684392	210044
60.8402		593259	298538
60.8486		584757	174410
60.8503		647807	164687
60.8521		1491660	222849
60.8526		2444121	163656
60.8529		1676565	381372
60.8532		5637378	280895
60.8557		788278	194195
60.8845		618697	165804
60.8869		600057	210469
60.9001		617242	261111
60.904		612110	267445
60.9088		641950	228032
60.9179		667455	248157
60.931		592526	291440
60.9418		581062	307363
60.9973		599668	263918
60.9983		743902	250205
61.0191		610109	303209
61.0201		589937	238192
61.0224		722116	271071
61.0237		767100	325151
61.0324		779680	314344
61.036		582470	291710
61.0397		971389	219865
61.041		665929	297817
61.0458		738301	303981
61.0824		606298	219700
61.085		631141	261962
61.087		631835	335317
61.1095		706683	223026
61.1258		633254	167775
61.1343		695468	280932
61.1347		590846	299715
61.1505		602201	251453
61.1802		607876	328768
61.1805		595950	315893
61.1821		605856	253360
61.1956		674083	274769
61.1964		616625	222639
61.2181		590147	275569
61.2481		686054	245051
61.2548		595368	196675
61.2585		647161	246441
61.2605		610862	318266
61.2627		622724	209629
61.2692		588435	312236
61.2887		606244	350002
61.301		705195	275841
61.3169		666456	267168
61.3213		608086	173947
61.3261		845067	291065
61.3322		1726536	233423
61.3325		1201839	254436
61.3362		756292	315450
61.3366		592130	296420
61.3371		624285	228306
61.362		645036	234449
61.3789		582164	243509
61.3805		814464	265523
61.4328		688368	216430
61.4354		620516	141095
61.4378		593183	266089
61.4507		647851	231924
61.4526		1160616	115723
61.4532		2454675	297161
61.4897		603060	213003
61.5247		612490	275466
61.5275		794506	201794
61.5282		658978	199755
61.5311		590012	263480
61.5435		616822	221545
61.5732		720667	258091
61.5965		724675	192132
61.6024		647657	192005
61.6036		739064	215313
61.6111		683539	242710
61.6139		596613	199248
61.6164		586825	257624
61.6191		726551	202978
61.6327		625132	307182
61.6346		652166	248819
61.6389		587806	221148
61.643		654250	173654
61.6438		679448	334239
61.7138		877967	295026
61.7214		583330	202365
61.7232		707670	239865
61.7344		683832	285822
61.7431		638960	255094
61.7488		595201	256866
61.7606		707772	191454
61.7676		677826	277456
61.7692		724578	179603
61.7845		695939	186336
61.7998		581397	185311
61.8212		637143	269164
61.8386		823052	195625
61.8756		663999	228057
61.8967		712929	207406
61.941		599964	238665
61.9709		609744	201575
61.9769		657273	388002
61.9825		681046	227229
61.9902		690652	169045
62.0082		587883	185593
62.0089		713204	284696
62.038		584201	206551
62.0468		639736	150571
62.0483		724261	201189
62.0601		1072438	272284
62.0618		694175	244002
62.067		605773	141926
62.0688		588658	192234
62.0859		599154	242697
62.0992		613977	292878
62.1016		693583	292608
62.1107		690254	261122
62.1258		699548	146723
62.1278		594252	264513
62.1492		582494	198410
62.1539		816217	217852
62.1661		601989	191997
62.1835		587417	209034
62.2067		672492	245250
62.2172		726364	178416
62.2335		3537096	258101
62.2338		8467274	201567
62.2343		17085274	261533
62.2444		613428	163942
62.2486		584166	247180
62.261		599841	262285
62.2618		745547	236453
62.2718		634979	229353
62.2767		989214	239110
62.2801		638593	195188
62.2931		1152630	264634
62.3107		670746	182153
62.318		693260	135385
62.3268		671157	177582
62.3357		1191664	258653
62.3379		631512	269763
62.3406		627573	238501
62.3433		584889	291266
62.3531		669641	187549
62.354		583425	267369
62.3644		660736	169540
62.3694		730859	214115
62.3976		731316	227357
62.4061		656227	221435
62.4113		600840	205456
62.4122		690852	259746
62.413		729751	176761
62.4225		704695	247027
62.4345		1191287	185469
62.4348		1051019	429121
62.4351		2365311	266631
62.4417		617678	293269
62.4474		610426	178992
62.4568		841406	207797
62.4586		684495	226468
62.465		616453	299359
62.467		683316	185273
62.4862		637142	255835
62.5047		625536	240181
62.5053		619435	266357
62.5606		626619	191370
62.5836		662483	202403
62.5926		754715	242647
62.6008		598190	247994
62.6126		703562	231897
62.6292		618640	260830
62.6338		727035	181776
62.6416		700045	282054
62.6424		586894	265305
62.6441		584861	229830
62.6527		599821	274382
62.6535		626856	249568
62.6545		1208227	263791
62.6561		593363	248746
62.6675		583236	132491
62.6693		617793	289988
62.6798		745522	223533
62.6826		644230	231133
62.6906		604712	285894
62.7106		588288	158549
62.7143		600308	251469
62.7398		617301	266204
62.7641		593323	230855
62.7693		616690	302519
62.7719		789217	271340
62.7837		607719	312267
62.7855		646033	216019
62.7916		659726	295517
62.8152		667750	226368
62.8266		681504	269826
62.8275		674310	244424
62.839		597957	278877
62.851		622667	232923
62.8704		587758	243805
62.878		634809	183308
62.8973		697689	216300
62.9008		755059	190855
62.9374		629750	243521
62.9436		771436	202735
62.9548		723707	161541
62.9589		668416	292139
62.9691		583033	210240
62.9726		594516	231137
62.9932		621320	289764
62.9954		649964	194746
63.0021		672844	255884
63.0029		647661	240579
63.0081		816162	221232
63.0137		599666	200126
63.0175		602749	248062
63.0418		612014	209699
63.0504		587921	228587
63.0529		625774	240887
63.0558		599557	312262
63.0684		651395	243161
63.0804		589067	174813
63.0816		759988	209655
63.0852		612659	261177
63.1037		704554	243208
63.1204		582593	124161
63.122		610652	220423
63.1239		597799	235096
63.1556		643954	171541
63.1788		654660	279660
63.1805		673396	226913
63.1968		647605	298873
63.202		627194	225219
63.2049		595998	192265
63.221		635720	283393
63.2361		625399	169803
63.2396		589783	165533
63.2431		692301	197760
63.2591		626478	159959
63.287		612949	213376
63.2891		1517379	237277
63.2935		632200	197218
63.3189		635153	234328
63.3313		620404	250505
63.3588		773599	217664
63.3891		597047	212533
63.3922		618112	207242
63.3972		758178	282739
63.3985		612661	295585
63.4071		615119	200515
63.4098		783524	244692
63.433		637947	262535
63.4486		606401	264287
63.4671		620038	255903
63.4694		587076	194566
63.5187		590584	294846
63.5234		625812	242800
63.5327		639109	231161
63.5348		598544	137156
63.5556		590708	195323
63.5818		600253	283437
63.5845		668686	166421
63.5974		596027	174315
63.6051		609186	179553
63.6096		597907	271896
63.6117		598293	184413
63.6288		617928	268695
63.63		581333	239615
63.6306		611633	234237
63.639		736326	244750
63.6552		640577	197187
63.658		607630	217424
63.6764		615083	224155
63.6816		706185	185307
63.6882		582080	142923
63.6937		648746	177335
63.7039		670932	196473
63.7137		770134	296111
63.7312		602887	281668
63.7419		660976	168638
63.7464		692208	284249
63.7524		600509	263752
63.7541		651466	179339
63.7604		662440	116529
63.7623		580718	266610
63.7886		720405	178723
63.7921		617838	227183
63.7943		629201	231516
63.8052		675269	239454
63.8253		616498	156242
63.8403		690134	219908
63.8537		646440	155819
63.8683		592854	361632
63.882		692831	284105
63.8978		610858	190340
63.9147		599824	274411
63.9417		596565	253851
63.9453		739003	270877
63.9461		584177	260933
63.9657		709064	258370
63.9668		609474	254934
63.9704		590039	207568
63.9903		588460	270489
63.9939		600400	257090
64.0481		702686	291120
64.069		627884	254182
64.0785		604086	264164
64.0864		597679	175843
64.1015		618313	201620
64.1052		594810	196316
64.1091		621051	175750
64.1189		588110	286917
64.1512		591279	280303
64.1688		656903	256179
64.1757		698356	198559
64.1847		617167	261776
64.195		598724	159013
64.2003		582008	214444
64.2198		738406	163205
64.2273		709034	299817
64.2432		812312	284489
64.2493		604013	324208
64.2617		610918	253787
64.2813		682531	191887
64.282		654255	225085
64.2959		581158	238670
64.3238		660913	241447
64.3251		645195	285131
64.3331		601392	252928
64.344		677828	274046
64.3464		596160	186239
64.3536		585671	185561
64.377		597226	221270
64.3812		597576	213485
64.3839		617934	219331
64.3882		640689	259802
64.3972		648026	217399
64.4199		605898	242700
64.4338		668404	190071
64.454		729026	172332
64.4581		607678	284126
64.5369		624651	200276
64.5387		685640	168817
64.5533		670479	246976
64.5571		657815	192632
64.5584		620078	234566
64.5642		612801	259503
64.5707		737456	216749
64.5955		618115	208383
64.5989		641247	228883
64.6005		709658	128420
64.6033		601350	239253
64.6192		587839	224411
64.6345		593554	220079
64.6451		1208720	215413
64.6457		3984650	183361
64.6462		8703268	253279
64.6516		631107	158619
64.666		729926	276501
64.6705		746673	210414
64.691		653310	195776
64.7138		618088	247113
64.7327		615716	194910
64.7369		593128	219968
64.7404		592376	148533
64.7425		705575	244097
64.7502		651738	327730
64.754		639330	259469
64.7552		621129	220171
64.7769		692290	198580
64.7779		654400	181647
64.803		628929	294151
64.8147		580716	143628
64.822		635734	211274
64.8327		759024	203789
64.8445		753954	212515
64.8465		641271	290104
64.847		1325188	279597
64.8563		585335	284377
64.8601		582464	180833
64.8721		653195	260616
64.8808		764983	225267
64.9085		631263	162881
64.9241		581940	174390
64.926		595219	270999
64.9521		618705	159222
64.9558		706947	209481
64.993		946202	242825
64.9946		621320	229985
64.9963		815524	190628
65.0011		637766	194860
65.0127		610089	203016
65.0365		616888	219899
65.0446		616861	269614
65.0546		710696	227568
65.063		795775	175665
65.0802		608236	259813
65.0987		658853	261634
65.1045		658819	140962
65.1106		631390	277941
65.1341		675272	188978
65.1466		681748	196879
65.1604		767772	169662
65.1676		609149	237830
65.1837		592962	261128
65.1858		598122	194652
65.1909		594334	173950
65.1997		614016	217193
65.2143		624747	259000
65.2503		679575	171049
65.2912		608675	224971
65.2943		734722	177246
65.2975		658474	241940
65.3233		610224	252790
65.3333		638898	237117
65.3427		626869	147353
65.3699		658660	218016
65.3721		601463	205337
65.4		616128	225116
65.402		584742	251531
65.4152		620752	276028
65.4165		621461	203446
65.4331		644713	203724
65.4602		656328	138439
65.4737		583517	136601
65.489		609671	238419
65.5096		727700	236085
65.5259		612467	296164
65.5394		615901	239093
65.5535		717288	158573
65.5563		657011	238107
65.5681		599400	243491
65.574		624139	120662
65.5894		614895	234908
65.5964		640883	266867
65.5994		643996	125857
65.6059		692430	185331
65.6083		698635	257017
65.6249		837562	180337
65.634		634757	221039
65.6713		646111	180532
65.6767		660127	279474
65.6956		714683	237896
65.7067		590975	280752
65.7087		613225	250690
65.7178		739691	208621
65.7196		614703	146998
65.7566		584592	250035
65.7644		610035	170830
65.7849		610828	267774
65.8126		597697	229095
65.8156		584812	209094
65.8367		604398	330441
65.8617		608118	233317
65.8702		623466	206314
65.8807		732638	214615
65.8813		710828	188739
65.8896		636135	261296
65.9031		615829	212977
65.9038		661510	241723
65.907		637450	240443
65.9247		756900	168733
65.9533		584658	200391
65.9718		581632	219693
65.9731		621770	158586
66.0364		592981	198387
66.0379		605827	191062
66.0397		674154	162961
66.046		591713	254460
66.0696		687593	171138
66.0749		589495	249668
66.0802		720907	266087
66.107		792410	213101
66.1761		712983	212188
66.1834		589550	236442
66.2016		581969	303473
66.2294		583812	230444
66.2438		654746	208748
66.2544		651206	210820
66.257		615491	194087
66.2739		603032	131956
66.2798		688035	234830
66.2814		581991	303742
66.2876		693725	245798
66.2908		698513	293323
66.299		625999	267642
66.3006		740289	174811
66.3041		662919	196048
66.309		607311	105101
66.3175		842464	295291
66.3379		620938	229587
66.3514		594450	158212
66.3534		636502	166205
66.3541		625236	277856
66.357		647059	237014
66.4039		614445	173236
66.4174		635576	147200
66.4235		636357	133519
66.4344		592314	261524
66.4448		665159	226171
66.4597		591174	315899
66.4625		680907	210328
66.4858		612775	217290
66.4926		604281	213593
66.498		582853	205019
66.5079		685696	180258
66.5092		693883	205091
66.513		594533	267801
66.5177		582739	242384
66.5393		601843	190969
66.5576		604756	196860
66.5753		585413	203060
66.5828		810893	236914
66.6053		590523	150912
66.6135		609405	172921
66.617		673718	149044
66.6209		621206	158795
66.6243		677412	239845
66.6282		602731	296095
66.6321		690538	212275
66.6412		630528	196439
66.6605		912942	222656
66.6751		595191	212992
66.7007		648324	188653
66.7065		712998	182970
66.7133		718139	232301
66.7155		606604	155951
66.7167		631611	236510
66.7432		792607	240555
66.7565		655249	278834
66.7636		763257	140246
66.7905		591382	220910
66.7931		593288	146201
66.8205		592428	266011
66.8436		594209	193049
66.854		663768	185205
66.8581		629136	231585
66.8797		626808	271364
66.885		623961	238546
66.9153		757516	199802
66.9179		601094	183299
66.9396		591990	178042
66.9725		658610	174675
66.978		651967	217692
66.9789		599698	152364
66.9817		736288	286688
67.0127		685296	205134
67.0152		618521	272866
67.0215		604517	144514
67.0464		605740	158040
67.0543		863894	194025
67.0624		582077	300959
67.0672		656974	223832
67.1024		610424	163377
67.1077		588287	195821
67.1086		629169	258206
67.1213		630079	233671
67.1364		622596	211657
67.1912		709807	183681
67.1923		673818	154810
67.2385		630127	236580
67.2394		664417	297681
67.242		616371	242918
67.2493		603115	252162
67.2535		598756	219799
67.2667		600700	232403
67.2698		781148	261892
67.2921		836628	184876
67.2971		602397	282251
67.3255		657621	202401
67.3324		1056206	220671
67.334		830466	247398
67.3357		583769	193479
67.3418		650229	178456
67.3513		582182	148761
67.3671		593691	194351
67.369		1021031	212760
67.4368		671189	130813
67.4378		601217	357017
67.4409		623265	132407
67.4472		584302	219023
67.4661		584511	124149
67.477		601607	146244
67.5013		606176	248936
67.537		602030	294708
67.5492		698560	214802
67.5594		628326	156468
67.5669		580643	142256
67.5845		594347	232743
67.59		608257	191371
67.5935		597317	249185
67.6117		637808	236792
67.6185		678112	228782
67.6215		1226078	165865
67.6223		829326	256090
67.6317		614944	272040
67.6456		654818	211623
67.6471		661118	209730
67.6617		637074	228329
67.6674		641816	165279
67.6774		715815	261907
67.6796		892186	281677
67.68		588170	278817
67.6825		626438	169371
67.684		607261	164147
67.6897		616947	284960
67.6961		667444	217476
67.6972		664906	240711
67.7016		645430	213992
67.7196		630825	202050
67.7315		875745	184177
67.7435		728931	250563
67.7499		585089	141824
67.7622		595414	196710
67.7705		593092	137975
67.789		798197	233684
67.7969		806466	153887
67.7999		598532	240284
67.8155		582135	288012
67.8355		602635	201426
67.8395		1529743	209153
67.8402		4447159	161310
67.8408		9330991	237383
67.8447		581144	218350
67.8512		622429	265246
67.8654		583927	195788
67.8665		688795	174145
67.8684		655813	235537
67.8816		580557	328368
67.8959		653596	233613
67.9023		586950	184959
67.9093		695435	214571
67.9349		896831	264388
67.9448		676439	211460
67.9642		603785	254091
67.9672		700228	197402
67.977		628183	247169
67.9965		719270	249020
68.0031		703898	221485
68.0108		842055	176727
68.0346		652572	148752
68.0409		774567	197687
68.0415		1019842	289141
68.058		592410	181088
68.0755		644109	234789
68.0828		613075	267830
68.0862		667457	159161
68.1416		647610	257818
68.1526		593184	127407
68.1564		731542	234744
68.1611		684992	181284
68.1879		630070	182948
68.2118		620419	193868
68.2255		589360	265356
68.2362		589044	290033
68.2494		630152	189401
68.2501		617784	230287
68.2536		703617	146684
68.2544		978722	202034
68.2608		680023	212411
68.2628		608167	165876
68.2725		636656	114536
68.2864		594134	173004
68.2895		594782	267567
68.2918		668262	253677
68.3066		719256	217726
68.3145		1199385	209392
68.3239		737590	208057
68.3316		704338	213141
68.3329		586524	188919
68.3395		590656	209174
68.3436		624621	313461
68.3469		671339	159393
68.3593		682825	139363
68.363		581713	295884
68.4041		634057	211164
68.4224		597622	174043
68.423		701081	281223
68.4276		750636	165940
68.4294		648343	200842
68.4799		780256	178481
68.4844		624009	273233
68.4955		668663	226259
68.5153		626681	235167
68.5278		618022	269733
68.533		621155	176899
68.5525		720185	135310
68.5589		760194	224674
68.5691		586713	331091
68.5778		664487	193777
68.6166		632239	285738
68.6357		620353	163384
68.6376		620946	289337
68.6507		596867	193859
68.657		633216	283496
68.6616		626025	266081
68.6787		654582	183778
68.6992		591218	251845
68.7056		801165	202722
68.7068		593519	140987
68.7292		584228	147139
68.753		607819	278459
68.7729		802396	186535
68.7969		584960	140851
68.8117		630320	143021
68.8185		738525	220876
68.8202		630782	185596
68.8449		605259	261131
68.8732		656322	261469
68.8926		671838	215306
68.9344		701074	207482
68.9364		599647	157621
68.939		581784	234499
68.9635		675300	225091
68.9733		638930	227110
68.9805		789946	220454
68.982		609483	234177
68.9991		748890	325877
69.0131		594900	211239
69.0276		640122	157065
69.0448		61066348	200933
69.0475		622143	273894
69.0606		632978	221728
69.0681		590140	221165
69.07		2372573	206504
69.072		617930	274774
69.1067		626644	196274
69.112		654108	192353
69.1309		642594	220534
69.1748		627054	183352
69.1956		631151	218712
69.2027		621303	167247
69.2231		609060	192901
69.2277		706463	142898
69.2469		657006	184921
69.2499		603750	211275
69.2619		705954	129073
69.2667		670170	220145
69.2726		609894	192670
69.2837		787909	271797
69.3074		600188	220723
69.3285		587089	254779
69.3439		718279	122406
69.358		667883	167305
69.3919		600757	172238
69.3932		614512	197751
69.4297		765008	238836
69.4549		596519	152056
69.4589		634532	196338
69.4901		737594	163444
69.5164		641549	181700
69.5212		606557	207448
69.5499		609294	205143
69.5523		709466	152347
69.6064		657884	212906
69.6259		1132728	159973
69.6606		607075	167153
69.6617		696703	241345
69.6724		705834	167663
69.6809		616370	199365
69.6928		588253	259140
69.694		608413	217496
69.6948		714143	146855
69.6966		707603	227215
69.7068		687543	232425
69.7152		656424	181542
69.7307		868480	200419
69.7409		595243	276129
69.7532		595087	195100
69.7601		764432	242032
69.8081		1351729	252050
69.8117		591400	155424
69.8379		743290	302698
69.8669		606250	152127
69.8773		582456	157231
69.8864		747992	177531
69.902		801938	213174
69.9038		714180	160950
69.9054		774574	188112
69.9419		827442	198163
69.9521		582688	217984
69.9545		633896	294775
69.9828		608533	246393
69.9929		658331	181236
70.0044		697750	209335
70.01		594061	246410
70.0134		622820	169023
70.0182		604985	210082
70.0422		626864	182807
70.0482		2482309	190462
70.0564		609544	154294
70.0634		587480	191198
70.0724		596958	137257
70.0956		655120	211555
70.1062		599241	195966
70.1196		599623	304554
70.1205		656773	134566
70.13		682767	262929
70.1435		603591	209377
70.1488		637346	196313
70.1496		586290	246509
70.1618		637357	173050
70.1668		622686	183966
70.2013		638689	176753
70.202		652371	280410
70.2035		655330	201280
70.2048		632878	138891
70.2141		637534	185270
70.2413		618789	181259
70.2578		683041	181856
70.2585		668227	243822
70.2753		756234	211342
70.2917		1034975	213849
70.2943		641202	259332
70.2978		594228	157750
70.3031		698947	240896
70.3038		589540	191598
70.3207		627465	270375
70.3373		652036	244399
70.3555		649782	269730
70.3654		929507	175318
70.3676		961093	199656
70.3721		615225	316406
70.382		597292	289781
70.3881		703212	198143
70.4006		655821	186737
70.4053		593856	252774
70.4329		594592	241994
70.4368		628158	232647
70.4593		633421	258273
70.47		597910	240981
70.489		649054	240303
70.4956		695264	231290
70.5173		633672	219172
70.5246		581680	166528
70.5295		590437	225299
70.5397		637084	172158
70.5582		584452	171386
70.5906		673915	139651
70.5932		607037	256102
70.6307		595625	244449
70.6597		670723	178535
70.6619		583816	218123
70.678		827818	210118
70.6786		697895	172696
70.7006		614845	250886
70.7046		624966	215069
70.7128		603520	154790
70.7321		695357	231484
70.7362		663157	182990
70.7586		608215	205145
70.7758		680808	208993
70.798		591595	171746
70.8042		815209	183407
70.8262		637309	219126
70.8816		721355	207749
70.9021		605249	157127
70.9494		682623	175918
70.958		793661	254596
70.9657		652092	156275
70.9672		717783	185824
70.9786		600378	184276
70.9805		1504288	217183
70.9902		640136	249132
71.0024		620810	251460
71.007		627868	176007
71.0153		784498	209911
71.0199		612877	281275
71.0294		582558	196491
71.0374		1097684	214314
71.0542		602950	173499
71.0731		601002	139414
71.0799		683819	192537
71.0856		8063770	199721
71.1062		687787	156667
71.1125		593082	208484
71.135		584603	209349
71.1357		688910	204093
71.1852		584176	190164
71.1947		595110	300232
71.2156		691528	234242
71.2225		727392	177416
71.2345		652591	270492
71.2463		592657	195020
71.2474		746872	167688
71.2696		651768	274850
71.2714		621143	187501
71.2741		656880	179577
71.2769		599281	213770
71.2891		665918	213481
71.3045		582213	225687
71.3282		628577	234791
71.3435		672602	225803
71.3542		587040	104950
71.3581		681291	241275
71.3712		652229	166434
71.3815		598494	209778
71.39		612024	183063
71.4184		600019	222840
71.4234		624664	184211
71.4327		611888	222896
71.4347		610273	172870
71.4464		585807	157915
71.493		894562	179919
71.4969		594578	142074
71.5001		614748	242932
71.5104		582900	172174
71.5268		604928	225856
71.5424		631711	214562
71.545		588050	168859
71.5523		612529	184412
71.5646		588988	231513
71.5676		582642	216596
71.598		614709	247709
71.5999		645709	213498
71.6178		637180	200889
71.6225		604440	213874
71.6421		625583	222551
71.6521		799745	155031
71.6532		624312	219031
71.662		807403	234237
71.6649		611282	175759
71.6693		634565	223488
71.6797		779436	207460
71.6872		756306	224574
71.6887		593584	182955
71.6971		595311	168987
71.6993		783778	167285
71.7092		958115	222401
71.7421		649521	211299
71.7488		628890	146275
71.759		627960	255886
71.7718		622415	169374
71.7748		590299	160490
71.7944		584626	250975
71.8207		588132	222894
71.8216		588407	187570
71.8434		624546	146188
71.8558		733079	187828
71.8898		588125	162361
71.9078		648064	171299
71.9247		681884	192310
71.9304		649314	254470
71.9481		627193	198108
71.9783		588071	193608
71.9993		657082	189414
72.0036		587951	124592
72.005		605090	241515
72.0358		659967	177351
72.0455		697416	176196
72.0484		630838	249096
72.0641		601318	183040
72.0791		591668	207882
72.0799		600518	256376
72.1085		615248	157697
72.1121		638198	235366
72.1312		585815	188906
72.1483		586377	286196
72.2137		649945	197587
72.2309		664695	101719
72.2468		618024	162452
72.2662		814547	177976
72.2896		776511	136471
72.3436		654796	219559
72.3483		754214	199096
72.3513		655794	283561
72.3677		605110	264547
72.3684		1062260	267722
72.3717		596510	141863
72.3806		677744	212576
72.392		624938	199900
72.4245		607881	223098
72.4307		636729	140283
72.4493		648421	156394
72.4535		692850	219392
72.4601		636923	207689
72.4658		604521	157201
72.4879		581803	178017
72.496		654503	239943
72.501		586450	140712
72.5249		779972	149287
72.6159		642351	134436
72.6641		1566155	202776
72.6764		649246	166172
72.7032		745416	217824
72.7113		701775	193475
72.7319		596863	225916
72.7354		599059	236437
72.7468		740771	233189
72.757		591478	146501
72.766		649065	165818
72.8058		607030	251313
72.8589		580308	274975
72.8601		636988	267631
72.8645		591174	150169
72.8684		715702	232803
72.885		597302	216091
72.9014		581949	147452
72.9063		619792	202044
72.9372		3177760	205786
72.9385		640997	191923
72.9619		877426	145864
72.9771		605563	186229
72.9803		675074	161002
72.9886		625362	216715
72.9918		581342	251595
72.9928		666822	199554
73.01		639066	259296
73.0113		697818	244012
73.041		645418	178369
73.0425		633765	191107
73.0478		723411	158211
73.0649		3340412	200194
73.0737		636341	141676
73.0762		747374	160331
73.0773		623946	247260
73.0794		780346	154983
73.0912		673125	213754
73.102		620251	107716
73.1114		584933	131503
73.1234		623481	157482
73.1375		584381	246957
73.1562		630768	145995
73.1637		658820	157929
73.1752		670087	173884
73.1858		810561	174113
73.1878		622547	141932
73.2004		691448	184499
73.2025		744569	163252
73.2075		633327	193037
73.2113		580654	171299
73.283		630860	225581
73.2911		581819	253803
73.306		788761	179649
73.3187		1498126	222159
73.3193		608231	199673
73.3225		650490	147510
73.3362		722610	180382
73.3562		588303	197136
73.3774		677356	208977
73.3809		654392	207394
73.3925		694050	223916
73.3982		601405	153892
73.4003		730163	191732
73.4313		759593	160216
73.4428		642595	147859
73.4709		626730	190729
73.4905		622079	140477
73.5255		716055	136983
73.5272		635524	248505
73.5288		659152	237991
73.5493		700558	123555
73.5701		618305	228800
73.5708		799582	181991
73.5983		591688	167211
73.6078		805028	164499
73.6194		654249	178398
73.6223		708313	196105
73.6342		820289	189143
73.6358		738954	169653
73.6385		611244	233768
73.65		599195	244440
73.653		825746	206314
73.6623		610841	166335
73.6674		660252	155815
73.6785		742199	233895
73.6832		625596	193508
73.7012		636762	220310
73.7127		600023	200681
73.7243		599602	226955
73.7265		685262	204067
73.7363		580779	174117
73.7406		765575	215314
73.757		900632	182020
73.758		696328	211351
73.7692		599768	196229
73.7938		766064	159293
73.7994		5497274	228612
73.7998		2182546	322934
73.8312		589095	256730
73.8637		596145	227971
73.8666		619173	197663
73.8709		882800	158313
73.872		690565	162977
73.8885		843973	177166
73.897		585899	196404
73.9006		614247	171103
73.9116		958176	236391
73.912		666702	255140
73.9534		593688	247944
73.9605		673356	232241
73.9658		589266	220477
73.9721		606500	228497
73.9787		627065	250541
73.9814		808322	189870
74.0479		624761	252232
74.0558		652024	135419
74.0583		686682	151797
74.0601		2489113	193705
74.0636		598756	189290
74.087		622243	235899
74.0889		636910	164534
74.1204		604713	178080
74.1598		612220	159020
74.1701		640615	114753
74.1885		720718	209011
74.1983		604176	155844
74.2176		600006	204077
74.2277		601431	112078
74.2418		817167	184937
74.253		583819	105248
74.2571		597251	142938
74.2583		662245	206930
74.2822		625019	160534
74.2868		811940	164683
74.3009		648644	210474
74.305		624704	146485
74.3064		632245	166615
74.3343		669678	148189
74.362		687466	196215
74.3654		582939	163014
74.3778		639674	212094
74.3826		787476	191149
74.3861		747958	169011
74.3966		606155	182477
74.4094		644211	103224
74.4358		609075	252174
74.4377		639046	241172
74.5049		643899	204642
74.5325		660136	169632
74.5586		662252	166644
74.5705		663855	152924
74.6168		625493	207737
74.6265		603620	160633
74.641		631157	173945
74.6491		734794	170179
74.6746		646209	189549
74.679		589142	116080
74.6834		606289	239039
74.705		631642	134841
74.7102		701483	229081
74.7349		644376	206366
74.7567		604891	157805
74.7838		600325	251036
74.7965		635677	253443
74.8055		617831	208211
74.8226		662485	160464
74.8293		615374	162741
74.8388		663475	170116
74.9135		639076	212080
74.9162		647728	157554
74.9176		602912	228415
74.931		1867745	165136
74.9462		715148	223881
74.9528		675276	145242
74.9557		617419	198794
74.9709		765888	214919
74.976		684454	253811
74.9769		6509364	217644
74.9773		2980132	282946
74.9866		689862	195479
75.0024		597742	265233
75.0153		620216	138705
75.0198		676058	149549
75.0204		675396	222241
75.0396		804069	207619
75.0417		646172	198289
75.0727		605194	195347
75.0906		678987	183196
75.112		633919	197289
75.1309		600905	224059
75.1488		606341	186915
75.1567		588114	132283
75.178		669689	151814
75.1801		670667	235522
75.1999		601851	205900
75.2075		708361	221893
75.243		606771	225291
75.2558		628677	179801
75.2643		600322	222490
75.2795		632731	222205
75.2982		727014	166009
75.303		766489	203369
75.3262		596319	205635
75.3312		611213	134718
75.3443		584441	189808
75.3673		600983	188982
75.3764		599325	256410
75.384		641638	238121
75.3902		583669	165413
75.4283		748712	174975
75.4361		611496	196246
75.4786		596901	265642
75.4929		658227	204377
75.5179		588043	171334
75.5327		684985	168758
75.5343		669009	158627
75.5552		633414	99801
75.5734		590032	87709
75.5901		725339	171155
75.5934		595899	211132
75.5969		638526	234230
75.6235		660173	207256
75.6346		700046	144905
75.6435		668929	168675
75.6522		620502	140937
75.6602		817463	217977
75.6797		696259	193321
75.6872		1297059	205990
75.6918		773591	218724
75.6952		1081857	210691
75.7092		599176	202137
75.7162		581419	192623
75.7401		588553	184673
75.7804		672790	197783
75.8126		600932	253895
75.8162		618102	101898
75.8225		735277	173930
75.8309		637753	212505
75.8412		742069	184578
75.8658		656181	183451
75.8762		685018	151849
75.8783		710406	147740
75.8923		613899	155804
75.8935		594180	151411
75.9179		583001	270062
75.9308		1171249	190001
75.9348		657943	174005
75.9381		674696	209985
75.9479		673341	173537
75.9536		625985	180035
75.9719		599457	205929
75.9755		627988	234352
75.9908		868150	251062
76.001		708894	190302
76.006		580999	119793
76.0128		747862	141353
76.0279		592967	178705
76.0441		601363	130894
76.0457		663700	197927
76.0661		785778	277699
76.0691		740588	150768
76.0739		767052	153596
76.0868		676852	238474
76.1029		647960	134355
76.1212		616456	184242
76.1397		583447	267880
76.1487		654229	219823
76.16		610235	124228
76.1627		581437	169085
76.1937		710311	219342
76.2056		628213	187238
76.2131		624398	116421
76.217		619237	164676
76.2374		631589	238564
76.2417		691513	218710
76.243		701440	203586
76.2588		686877	187482
76.2665		597202	204802
76.2716		623649	219839
76.2742		788112	207320
76.2865		625277	241528
76.2901		594465	197405
76.294		657351	151765
76.305		597987	150068
76.3368		606228	194381
76.3396		735722	267690
76.3454		608448	161497
76.3647		629128	162636
76.3668		612175	221931
76.3682		753832	186401
76.3751		586240	253531
76.3812		623926	259965
76.3859		605861	181496
76.4013		635375	213938
76.4185		618319	233181
76.4418		698382	181633
76.4561		645443	220803
76.4789	2+	640229	185849
76.4881		609724	153290
76.5023		916571	192409
76.5046		639912	140107
76.5235		632908	159874
76.5414		599524	106544
76.5616		599229	214790
76.5916		589923	162831
76.6007		697253	154819
76.6081		652707	150420
76.6848		655937	220777
76.6927		631947	168182
76.6954		748508	187740
76.7492		580503	126382
76.7643		655676	178914
76.8105		608501	151041
76.8161		1040706	172586
76.8507		605928	172070
76.8516		767670	148567
76.8768		632157	162071
76.8821		607644	259813
76.8899		674365	190436
76.8938		781145	174925
76.9067		673643	190150
76.9281		651124	210984
76.9597		746159	177509
76.9681		596230	258426
76.9712		908684	210635
76.9763		1059026	176775
76.9814	2+	685818	210555
76.9897		619479	99616
77.0144		597067	153088
77.0303		602439	233498
77.0317		582136	192635
77.0368		696988	222233
77.0375		582450	225666
77.046		591133	145366
77.0571		595710	254876
77.0584		1124972	222100
77.0592		1539776	140252
77.0601		2992660	218698
77.062		703166	157827
77.0723		659657	155870
77.0738		612240	236799
77.0998		592110	232913
77.1056		662024	189682
77.1437		705913	122801
77.1499		668794	132182
77.1531		672782	137968
77.164		631570	136698
77.2194		657532	229785
77.2279		708555	145202
77.2332		595049	179966
77.2544		816106	154146
77.2569		609829	220777
77.2717		649243	271862
77.3026		681315	216421
77.3048		611959	230576
77.3085		592836	145056
77.3144		584369	223836
77.3339		587149	240354
77.3355		891637	212623
77.3627		644950	182296
77.3661		701225	182370
77.3826		694545	207296
77.3872		625695	236628
77.3911		733468	178417
77.4037		656685	161876
77.4276		617511	207609
77.4322		630255	122545
77.4373		629075	161008
77.4746		582444	157305
77.4792	2+	695220	196997
77.4966		698784	155278
77.5369		641648	188688
77.5663		701803	130076
77.5918		595156	159923
77.5982		752162	231824
77.6145		687706	206279
77.6157		617888	179151
77.6285		617802	258801
77.6411		787564	242262
77.6453		627513	150827
77.6666		610557	158049
77.6769		602102	193606
77.6832		913708	181516
77.6908		1322998	168990
77.6938		1248588	188088
77.7434		606841	244892
77.7505		589545	124455
77.7516		669158	193711
77.7912		687079	162652
77.7918		961807	316030
77.7925		4513159	212651
77.7929		2409511	261047
77.8069		609381	162252
77.8372		590940	165799
77.8681		705814	149435
77.934		720742	143532
77.9499		594336	231570
77.9533		732206	213712
77.9712		635576	153569
77.9778		642760	203711
77.9971		650077	127262
78.0083		594850	199855
78.01		606435	168673
78.0225		680861	222234
78.034		682141	194404
78.0602		678151	203196
78.0643		628769	135732
78.0837		587451	265729
78.0941		709615	137294
78.0998		660729	174432
78.1092		606034	186558
78.1124		582652	166551
78.1575		587100	254808
78.1676		719592	182853
78.1708		710210	119400
78.1882		719894	210407
78.193		753166	100985
78.2142		666607	158305
78.2297		644951	202236
78.2333		629631	171414
78.2975		916137	176171
78.3022		682865	262639
78.3454		727756	94063
78.3474		586294	237634
78.3492		608415	208234
78.3527		624066	254509
78.3605		594722	222686
78.3612		595033	152106
78.3654		730261	184873
78.3778		818160	193906
78.3801		655181	164001
78.3815		640548	152452
78.3962		733262	138126
78.4035		607132	119221
78.4163		594640	188948
78.4375		677457	220372
78.4424		683770	154368
78.4551		658004	210891
78.4626		626146	159230
78.4644		666225	173354
78.4999		612655	155040
78.5545		670466	138227
78.57		643941	140645
78.6217		640014	155507
78.6678		597532	267734
78.6784		661857	144257
78.6837		795626	154559
78.691		662905	155551
78.7165		582117	188117
78.7327		736718	159337
78.7476		610472	158164
78.7641		747875	230118
78.7814		597414	228363
78.7919		720530	176737
78.8172		603270	149076
78.8341		633716	225082
78.8422		752073	149021
78.853		590796	136389
78.8574		597044	135338
78.8625		583423	178278
78.8922		796361	204572
78.9158		586196	214614
78.9275		586803	108892
78.9477		605906	156890
78.9541		859954	152320
78.9641		582553	233462
78.9812		592464	165859
78.9865		1234565	191238
78.9893		657951	200803
79.0217		583099	190249
79.0323		655542	162037
79.0496		712438	192387
79.0697		661450	122680
79.086		594780	207162
79.1111		650607	209430
79.1184		685571	173024
79.1247		591357	126072
79.1762		628522	217736
79.1812		604047	230806
79.1958		761463	150035
79.1989		609211	165123
79.2012		643850	170953
79.2027		717490	175332
79.2127		580888	132714
79.2306		661748	171453
79.2317		671950	208884
79.2713		627786	260613
79.2781		601044	178203
79.3194		628582	185833
79.3219		669537	181929
79.333		596362	221774
79.3365		597952	177357
79.3643		659508	189381
79.3775		611901	229323
79.3837		603499	251604
79.3855		583958	167165
79.3932		897727	196897
79.4223		637219	205814
79.4281		603204	175700
79.4297		638692	116294
79.4411		624864	153252
79.4762		624860	156269
79.4921		602696	169681
79.5182		610226	207971
79.5293		611095	137273
79.5525		723482	151086
79.5754		720043	165846
79.584		586809	204312
79.6171		624547	147560
79.6208		600468	160050
79.6225		671030	194662
79.6233		737402	168755
79.6381		643198	193347
79.6483		666963	137569
79.6533		668160	144578
79.6701		639585	222464
79.6752		674791	150615
79.7094		656760	204981
79.7196		682316	151522
79.7465		858319	145165
79.7564		650380	167957
79.7663		608060	171099
79.7895		648237	158102
79.8097		810465	176910
79.8199		664889	181994
79.8395		601424	179975
79.862		668187	123126
79.8634		693768	202745
79.8672		606610	211846
79.8853		632286	137519
79.9195		647140	155662
79.9302		625421	155900
79.9314		653409	121013
79.9553		587416	161533
79.9578		641342	148249
79.9648		712483	227225
79.9664		605456	154905
79.9873		837155	155629
80.0038		586744	250286
80.0138		672086	186213
80.0466		622279	151963
80.0725		621780	190365
80.0892		594454	199632
80.113		617502	179229
80.1164		640574	144852
80.1682		587504	245878
80.1771		592085	232668
80.2006		683164	157354
80.2053		740254	138352
80.2305		674244	165907
80.2469		718907	122895
80.2483		624569	240122
80.2744		698691	235680
80.2774		640949	153445
80.2965		638600	190814
80.302		626518	97432
80.3045		618716	177961
80.3076		581197	205555
80.3112		625518	162444
80.3134		598297	183152
80.3357		600966	191195
80.3411		791810	138937
80.3543		580428	253003
80.3592		813912	169258
80.4048		604801	119605
80.4097		608358	182217
80.4211		719994	190948
80.4362		598059	141258
80.4448		675519	180645
80.4727		648522	161178
80.4992		654779	181502
80.5021		587034	143177
80.5483		627208	201595
80.5552		655574	193447
80.5644		608411	134180
80.5962		609548	183803
80.6191		696750	138313
80.6353		584166	147842
80.6376		584189	244250
80.6532		785890	151736
80.687		595481	224925
80.7158		662432	114394
80.7169		653620	173177
80.7372		719223	127817
80.7382		586139	257561
80.7465		669377	130415
80.7746		634924	189694
80.8073		4077541	216752
80.8078		1813389	276275
80.8085		642291	155042
80.8334		587940	162905
80.8438		595470	230905
80.8479		603434	179948
80.8495		587217	197731
80.8933		655568	214311
80.8948		712426	202530
80.8965		588929	145773
80.9092		585674	109786
80.948		6721226	175818
80.9732		595182	153199
80.984		923796	159914
81.0115		999433	209428
81.0449		594814	152019
81.062		1108575	198283
81.07		4087759	173511
81.0712		598235	217377
81.0977		611130	153753
81.1196		629516	188811
81.1222		644869	200302
81.1408		697338	164521
81.1437		690796	203002
81.1677		586485	195042
81.1687		644436	185829
81.1837		594882	156216
81.2083		745380	196268
81.2392		759981	163981
81.2588		619124	182104
81.2624		828220	203115
81.3032		584341	126535
81.3084		595845	109275
81.3113		749177	128350
81.3175		700513	103928
81.336		668281	179230
81.3421		615541	142124
81.3473		659142	188411
81.3533		732281	163864
81.3568		615920	221008
81.3581		691048	202138
81.4265		599741	154036
81.4345		635987	163111
81.4399		611149	149279
81.4466		591093	143547
81.4579		970801	163665
81.4798		780396	203912
81.4978		666631	135260
81.5044		702901	168820
81.5161		683079	190218
81.5277		596605	128284
81.5357		615962	138870
81.5448		683896	144263
81.5564		613325	158414
81.5592		646833	160117
81.575		597258	220657
81.578		597128	181496
81.5904		591366	137293
81.5982		632111	164216
81.6101		868287	133890
81.613		706945	203259
81.6169		596454	230869
81.6353		689349	147582
81.6397		680751	188477
81.6531		599666	122273
81.6659		737068	139691
81.6737		737604	159174
81.6939		595333	199251
81.6956		715101	263672
81.701		631995	173447
81.7493		595386	230338
81.7757		644705	163133
81.8066		626670	236116
81.8322		607455	192203
81.8404		604574	218332
81.8424		602785	195228
81.8872		605182	181210
81.9075		586503	183496
81.9115		614645	125195
81.9151		583998	169262
81.9283		603920	166584
81.9332		655456	167928
81.942		720453	206319
81.9572		721022	110050
81.9605		721434	171730
81.9619		820808	172519
81.968		680748	189213
81.9935		582123	268024
82		676532	172316
82.02		589576	171535
82.0243		643346	170297
82.0455		632043	129579
82.0513		954302	167760
82.0658		584960	175072
82.0956		656286	119595
82.0997		764792	132897
82.122		630236	142096
82.1359		672340	170371
82.1779		726128	190938
82.2595		595636	166170
82.275		582766	127777
82.293		686839	119410
82.306		635471	196279
82.3294		584722	193049
82.338		711871	135080
82.3407		580573	243141
82.3431		587337	223193
82.3506		584075	178878
82.3566		655266	179221
82.3729		767645	178163
82.4038		693944	247630
82.4125		585779	225852
82.4149		599711	204968
82.4172		647314	138495
82.4497		674180	131441
82.4582		607853	182181
82.4658		906008	159958
82.481		733386	194248
82.4828		974961	205811
82.4833		899105	289863
82.4838		1214309	175725
82.4926		601677	188521
82.5075		582358	162328
82.5403		596244	212519
82.5728		627026	191762
82.5923		612342	160488
82.6088		595798	163188
82.6177		586442	145608
82.6205		638426	194701
82.6273		712159	214869
82.6416		767129	193566
82.6536		1157338	173968
82.6542		1080618	200755
82.6546		694562	461490
82.6551		2007090	216622
82.6627		786189	142152
82.6664		904279	172186
82.6839		681702	201651
82.6914		623168	186736
82.6934		740015	147299
82.6968		611057	204271
82.7273		671366	147717
82.7311		594947	137127
82.7564		649718	201476
82.7654		628157	219299
82.7787		625622	142960
82.8259		624224	206805
82.8286		609824	150185
82.8347		617750	166232
82.8372		608621	173073
82.8388		589687	168813
82.8498		717761	232209
82.8746		669354	116243
82.8798		614653	215954
82.9182		645766	193932
82.9451		2527923	163624
82.9496		602393	141803
82.9661		666734	158442
82.9872		787674	138125
[truncated: 7,828 more rows]

## Sheet: Southern ventral 1
m/z	Charge (z)	Intensity	Res.
53.9817		3019422	211213
53.9819		2024935	338766
56.4571		1228753	294084
60.0558		3299291	244840
60.0806		1554921	501470
60.0809		16482749	245577
60.8521		1499558	220840
60.8526		1227062	222548
60.8529		2966920	179225
60.8533		1986301	344747
60.8535		8109147	233137
61.0398		22313532	226298
62.0602		8401698	230939
63.8448		1869545	224703
63.8454		1550438	238939
63.8458		2963391	151007
63.8464		7666346	214231
64.0528		1965878	221678
64.2476		2315635	241472
64.2484		4887709	284209
64.2488		6633785	174277
64.2491		4420153	314751
64.2494		19203072	216940
64.4497		1328853	249468
64.4502		3772478	230223
64.9774		5518053	219924
66.4602		1679872	253884
67.394		2255250	227908
67.4487		2504153	234419
67.6846		4297649	262394
68.3566		1210184	247237
69.0447		77394040	313954
69.045		309198976	221526
70.042		2285839	228101
70.048		2121923	393340
70.0483		8720635	228847
70.571		2774493	149619
71.0858		2211784	220488
72.0659		1172425	215303
72.0811		6554065	189967
73.8724		2033003	203229
74.0967		3955980	199147
76.0665		4287536	207182
76.0669		1558656	241637
76.076		18551728	180551
78.3776		1203549	169160
79.0196		1581054	197661
79.0349		1092922	190466
79.5616		1169221	190250
79.8075		8665445	171305
79.808		3218965	291700
80.3092		1579671	223306
80.3097		2127487	263042
80.3113		22375696	183506
80.3117		8268175	223619
80.5427		1132880	138380
80.5624		3267253	186860
80.9482		4309534	188835
81.0618		1617465	201614
81.0703		2688882	185871
82.9453		1435002	192916
83.022		50701412	167288
83.0263		2149309	174493
83.0747		1284839	203208
83.0859		2194472	172067
84.3103		3206131	158060
85.1016		1799713	185513
85.864		1219159	120745
85.9459		1112796	175969
86.0604		1465933	170687
86.0968		3063611	165653
87.4388		2833496	119076
87.4403		1481204	245802
88.1125		7731064	159528
89.0602		1375125	165131
90.0554		4379697	152708
90.0918		3178357	166370
91.0267		3489637	176829
91.4257		1728480	187026
92.3399		3085795	135830
92.3814		1154880	154665
93.0551		1161497	158882
93.0768		1208572	181955
93.4121		1569006	155985
94.0939		3035544	196431
95.086		4557882	146764
95.3265		1166210	182469
96.0698		3531188	172925
96.0705		1776468	187716
96.6504		3171862	113364
96.6518		2021862	147918
96.9223		3024625	153928
97.1017		5508050	151430
97.7496		2260223	148932
98.9961		1785803	153654
99.0812		3207901	138955
99.1174		1140285	164905
100.074		1820210	138307
100.076		2694930	149002
100.382		1411230	166707
100.733		1794844	139072
100.74		1618310	150106
100.749		2202088	207113
101.527		12101018	132492
101.75		1650927	97068
101.756		2221904	219240
102.128		2094792	157919
102.128		1702889	156317
102.42		1549567	121008
102.535		5098955	141568
102.756		1987489	144850
103.087		2461378	144228
103.39		1860974	164070
103.391		2164462	135403
103.413		1605756	145710
103.534		1662210	152841
103.722		1202090	170233
104.058		1757424	139735
104.071		2777131	136628
104.107		1583188	296055
104.108		23490260	134996
104.39		2613102	148093
104.501		3839067	108919
104.502		3555243	124366
104.645		2012904	108046
104.964		1511605	189166
105.111		1173852	135964
106.081		1733923	201099
106.087		1855893	172840
106.409		12605630	195717
106.744		2530076	193921
106.747		3094014	138830
106.753		4154207	194870
106.959		5261274	168167
106.96		4123482	183589
106.964		3956475	136758
107.081	3+	30096892	184302
107.081		35012092	220231
107.088		3279006	144411
107.092		1620303	133452
107.415	3+	6865756	188034
107.428		2969648	133955
108.959		1602163	147139
109.102		4816974	133218
109.727		3029565	134847
110.061		4281045	127303
110.083		1194020	159849
110.765		3570578	194775
110.778		1192022	227304
111.017		1190322	140337
111.118		6153635	129652
111.724		1246558	130112
111.741		1393676	211318
111.766		1264788	168059
112.051		2691969	129334
112.37		2674074	135740
112.413		5222760	174338
112.896		1498649	108306
113.022		2529955	131419
113.057		2523007	133959
113.069		1805523	118902
113.097		1956365	173610
113.133		1934681	142687
113.402		1133428	150562
113.734		1892165	144296
114.067		38344856	118768
114.092		1755652	85129
115.036		6711145	171220
115.037		9210217	153405
115.07		1823893	117049
115.087		2262507	135458
116.071		16094938	118295
116.108		1264031	120366
116.425		1122490	209056
116.438		1587982	129090
117.083		1085947	144835
117.755		1434884	158393
117.757		6983109	101636
118.087		24476480	115966
118.964		2267789	133092
119.05		6465454	117170
119.071		2023782	139357
119.086		4498076	125405
119.091		1360750	118147
120.066		1246639	115361
120.109		1339816	103075
120.98		2449888	138631
120.987		7138275	121477
121.04		2025816	122630
121.086		1371530	81585
121.102		4162640	119908
122.058		1452016	124035
122.097		6300256	108690
123.118		5544578	129165
123.119		3546946	232252
123.128		1178198	147451
123.464		1406897	140458
124.97		2238794	125847
125.097		1843088	118167
125.133		3995983	117170
126.404		1154858	119225
127.04		1106056	124557
127.073		4705399	115287
127.101		2815971	134948
127.113		1499816	133213
128.108		1269433	102716
128.259		1796036	111445
128.398		1363506	133895
128.767		1321640	123354
129.052		2823080	142432
129.053		3057673	150599
130.087		1990655	121954
130.098		1272412	109926
130.159		1252384	156107
130.16		2391360	128598
130.98		4000474	110943
131.086		1587427	80301
131.119		2190555	123456
131.986		1382543	131515
132.078		14016122	104645
132.103		41171848	101622
132.97		7096608	102516
133.087		1562839	116252
133.102		3132991	105043
133.106		2765793	110765
134.966		4752447	90327
135.003		4508913	168167
135.004		16663025	114528
135.118		6659625	101524
136.049		3754865	100168
136.063		5035768	99298
136.45		1834838	152629
137.047		6013278	95053
137.057		1102907	93777
137.089		1479731	76875
137.097		1793447	111456
137.133		4998537	106005
137.777		2076058	111777
138.054		2915605	101466
138.741		1149856	109829
139.012		1415721	108916
139.051		59622604	97202
139.113		1989340	103931
139.138		1263825	109521
139.141		2201178	99561
139.149		4831295	105881
139.341		1212992	120399
139.761		1619814	109827
140.055		3673420	95845
140.069		26416852	94662
140.974		1298342	167345
140.976		1983238	137077
141.052		1118974	120086
141.089		2783585	105440
141.092		1397842	102610
141.11		1356540	100614
141.129		1687125	98912
141.141		10926588	89295
141.165		1514568	107923
141.782	3+	1382024	121061
141.944		2491037	104828
141.984		5967602	92488
142.124	3+	1597914	105305
142.949		1118907	112441
142.97		2789494	106037
142.975		1849608	108576
143.032		1632918	103246
143.055		1548882	98491
143.068		1456409	105802
143.083		2246993	108863
143.417		1834913	118074
143.443		1802479	120326
143.756		2297620	101649
143.785		1273915	94591
144.042		5373868	96891
144.744		2198625	68086
144.748		5610083	95328
144.944		1114388	80339
144.948		3382286	102650
144.96		2356789	117255
145.048		5544900	83219
145.051		1526629	110741
145.102		1229393	102867
145.73		1485057	116331
145.731		3880626	122373
145.735		8253044	99375
145.748		1580683	84150
146.061		1882563	97989
146.094		4207477	95029
146.3		6482724	60769
146.303		5605286	110535
146.306		2343368	118100
146.442		1640177	126346
146.501		2827729	67253
146.504		2808114	122840
146.958		2274728	102296
147.114		1347133	157911
147.118		4419231	98630
147.265		1695087	109334
147.55		2682506	97747
147.75		1296775	115344
147.96		1439530	110849
148.005		1850994	106309
148.061		2620769	89643
148.623		1659941	106998
148.954		8236299	94356
148.991		1382271	128002
149.025		4536114	104524
149.061		3912262	95391
149.134		6694702	97104
149.363		1736508	99818
149.955		26079346	84534
150.015		1347380	105540
150.059		1162197	93778
150.348		1389965	123982
150.351		2204815	102547
150.353		6682000	101404
150.554		3409023	101289
150.937		3327029	91339
150.955		2804383	103224
150.978		3067179	98752
151.058		1448952	106911
151.063		1114179	102155
151.113		3052631	101674
151.124		2445853	90687
151.149		5041675	95689
151.154		1244398	112052
151.952		8430924	93383
152.033		2067225	96727
152.058		28237576	89001
152.132		24862768	100766
152.133		8715057	119021
152.152		1927356	89071
152.625		1612710	122009
152.632		1117026	86779
152.634		5361867	94812
152.934		1160212	104041
152.937		1350550	106158
153.052		1426151	117609
153.061		1889884	96433
153.092		1504429	92681
153.129		2242946	84765
153.165		4751350	91270
153.632		2107007	94533
154.049		2217834	100140
154.06		3614705	84100
154.085		3932671	88795
154.975		1236961	88456
155.044		1707425	115675
155.055		1401943	76550
155.068		2864238	117083
155.069		1781967	131617
155.108		10176837	89793
155.976		1441541	70472
156.044		2336636	92834
156.111		1165443	85572
156.14		1875443	112134
156.397		1278919	106593
156.991		1918396	101732
157.083		4842865	99646
157.085		6947762	84353
157.103		1166492	76728
157.124		1885321	101323
157.782		1490948	143636
158.098		1305467	91708
158.119		2332295	100387
158.154		4025436	109554
158.156		1760925	142438
158.461		1539309	100489
158.91		1648770	102005
158.964		5375409	80953
158.976		1411688	105806
158.986		16437758	82515
159.029		23854998	79460
159.064		3517931	98261
159.067		1270173	106661
159.118		1772363	96679
159.122		5624653	98005
159.123		2310542	113179
159.614		39125740	84120
160.032		1695791	101640
160.036		1387681	98684
160.038		1247602	93459
160.116		3783376	92151
160.13		4245656	101890
160.131		1502841	134583
160.424		1950259	88808
160.621		119917368	90548
160.623		46279480	151883
160.638		3290369	108400
160.987		1908749	91500
160.994		2247441	100991
161.083		4462789	117312
161.109		1734932	100342
161.123		18489436	89802
161.125		6462302	157723
161.134		5262115	87626
161.418		1406281	146810
161.755		1206047	96297
161.789		1474147	107990
162.051		1308829	94919
162.114		3118977	90585
162.999		2095674	75621
163.062		1672223	72292
163.077		3398968	88024
163.15		5195203	86625
164.002		3560954	88045
164.031		2048011	100090
164.921		3516121	95678
164.986		1205472	113139
165.065		1379567	84505
165.089		1130189	94265
165.114		1148460	98208
165.129		3084020	84289
165.165		4881898	84110
166.074		4855493	81130
166.088		8262349	81713
166.148		7768305	92557
166.15		2767986	111483
166.167		5241341	91475
167.035		1388992	98707
167.068		1869875	124056
167.07		1450741	120884
167.08		1432507	77520
167.091		1257377	75934
167.108		2092139	91652
167.145		1975521	97755
167.181		3461527	82995
167.463		1420734	90049
167.611		3242583	103044
167.613		1797272	120272
167.83		1643929	93139
168.065		3551716	86489
168.138		1156928	127693
168.14		1117746	127242
168.609		4416169	80655
168.619		14464175	86006
168.621		5974064	143078
169.047		1490670	122433
169.06		2366358	87112
169.124		3416252	87976
169.646		4033171	93320
169.648		1888884	106587
169.99		6731297	78778
170.044		4291841	81675
170.119		1258862	72268
170.155		1517059	92939
171.065		1574018	95397
171.103		3402137	76139
171.125		1932262	95574
171.139		4990671	80326
171.614		1142346	111075
172.042		3221194	79774
172.117		1126967	107623
172.135		2289857	92996
172.457		1793570	100100
172.502		1148653	94039
172.622		4385093	96609
172.624		1865254	118078
173.042		1540576	74832
173.045		2201793	83265
173.079		12004629	92091
173.081		4812055	137959
173.119		2248749	82205
173.134		2534263	79180
173.137		1574136	77215
173.63		1399487	108851
174.015		5174917	77803
174.04		40515668	75272
174.16		5301980	84032
174.638		2484377	87509
174.993		14693133	72158
175.003		7236691	74352
175.059		70999224	70152
175.1		1558525	92081
175.15		3955435	79115
176.062		3071115	81613
176.067		4376207	66805
176.104		1159013	67831
176.635		1532481	123336
176.993		4566903	68445
176.997		10572601	77029
177.013		1995139	91129
177.129		1259279	69224
177.165		3623357	79100
177.961		14401911	73462
178.462		1359425	86958
178.961		1601402	74498
178.988		1732362	75376
179.068		1653545	105920
179.105		1829599	93483
179.145		3261239	76607
179.181		3906893	84142
179.692		1114476	95057
179.958		3470330	74743
180.065		1149081	76693
180.088		4418983	84015
180.932		4947612	77371
181.011		1426074	92405
181.034		7700376	68170
181.047		1312607	103733
181.083		4289781	93172
181.086		2544822	91898
181.115		3112392	84071
181.12		1338970	64921
181.124		1204349	99570
181.16		1351458	76167
181.197		2702744	83399
181.912		2534206	75536
181.981		7397448	74220
182.083		2794563	72184
182.139		1207957	97899
182.556		1228010	84602
182.985		2846359	89771
182.997		2003838	66146
183.065		2299910	75882
183.088		1419556	87519
183.103		2001085	62861
183.115		1327379	77016
183.14		12442354	74321
183.661		1920645	95618
183.909		1430774	77289
183.978		2759551	71702
184.038		1119378	100850
184.096		1768900	60921
184.143		1646560	80133
184.17		3539919	94281
184.172		1961009	114218
184.467		1561278	88143
184.678		12566649	67732
184.986		1852605	77204
185.002		1648599	74944
185.042		1203166	80233
185.079		1570820	88070
185.109		3950741	70314
185.117		3758650	52965
185.155		3481200	78335
185.932		10536406	69097
185.965		4771561	72935
186.077		1819914	66936
186.185		5712234	81971
186.93		1473675	69575
186.971		1586162	60691
186.982		2040232	63761
187.005		1549894	86482
187.059		15360357	61058
187.096		3292635	52245
187.11		1823875	79028
187.124		4083915	74987
187.15		2269370	76107
187.189		1235392	89792
187.813		1748314	79347
187.929		6487901	69753
187.939		2490371	90818
187.962		1465744	93414
188.001		1346023	48368
188.056		2005766	73743
188.07		3714798	56608
188.13		1138081	87913
188.19		1318916	66756
188.928		1216733	54848
188.947		4495144	76071
188.969		3942709	77211
188.986		2157759	80316
188.997		1129925	77394
189.02		1888018	72621
189.075		4327410	65105
189.088		1175709	55050
189.125		1346879	61675
189.166		5190758	68492
189.989		1650990	70584
190.014		18555660	71778
190.169		1149589	96423
190.651		6610168	82453
190.654		2460025	94662
190.942		20566302	73879
191.002		2152832	69070
191.033		7174674	68095
191.042		1127079	94739
191.068		1331973	65256
191.081		1198141	79917
191.104		1546202	83297
191.145		1322241	84498
191.181		3781542	74648
191.668		1928698	91359
192.012		1700733	83532
192.026		10568325	65064
192.101		1517904	72795
192.14	1+	226573248	71389
192.461		1543035	90207
192.646		1364004	88832
192.963		3103926	69614
192.998		3442313	65845
193.003		1730045	72541
193.084		4856602	85048
193.12		2164846	81231
193.124		1608512	52075
193.139		9136888	77542
193.143	1+	24509692	60973
193.161		3411493	69529
193.197		2653049	72861
193.64		2048210	71252
194.081		1223401	59442
194.097		1250705	82131
194.115		2318876	90174
194.118		2780957	77297
194.147	1+	1342317	54216
195.004		2711307	68802
195.018		2035618	65738
195.039		1720174	75524
195.065		3133805	65498
195.086		2339736	76779
195.099		10946879	69805
195.102		8680257	73517
195.122		1750028	62620
195.136		1909780	69496
195.14		3795062	68067
195.176		1364314	75723
195.212		2965374	66722
196.022		4570942	67941
196.096		4569447	63751
196.103		1512618	87363
196.867		2003150	73060
197.008		1351996	55213
197.042		3170638	52268
197.079		8299138	65680
197.117		5964375	65353
197.155		4615532	68555
197.192		1554944	84855
197.997		1397783	63245
198.086		8149927	62201
198.099		1524782	91570
198.187		2279038	75178
198.465		2810740	78999
198.621		3214473	69783
198.864		1957452	81785
198.925		1540124	76947
198.951		1201571	48824
199.004		13671319	67716
199.058		8259508	58164
199.071		1142779	72938
199.094		3326984	59300
199.11		1359808	76073
199.134		1518221	67159
199.149		1414293	75679
199.171		3321457	69435
199.801		1263347	60200
200.008		1186450	79376
200.013		1481508	75809
200.164		1167557	100781
200.201		2495512	81545
200.237		5762732	81753
200.24		1607917	115320
200.898		3408011	73429
200.946		20057252	50042
200.997		2393503	63430
201.003		6847042	68987
201.039		1683477	82398
201.073		2689704	94047
201.076		2134057	98702
201.11		2160731	87639
201.113		1720092	77394
201.15		1214672	78303
201.166		3050681	69393
201.808		1246027	94887
201.981		1480325	64677
202.05		4774826	67478
202.07		2235732	74108
202.109		1280904	49676
202.147		3036380	74563
202.18		55466284	75702
202.183		10529583	142543
202.489		1687151	80099
202.946		43033788	70722
202.962		1186870	79195
202.997		2974584	54702
203.016		12613602	57198
203.054		1093776128	67784
203.141		2919554	66116
203.183		8370552	48320
203.95		1152468	81258
203.982		1279764	84700
203.995		1958587	70771
204.008		1709890	78895
204.034		4221999	66361
204.058		47555324	59213
204.065		4659711	71428
204.089		4279243	67138
204.125		9490974	64887
204.674		2733879	84483
204.677		1380088	95392
204.942		19114944	67660
204.992		44806360	63380
205.07	1+	346502912	66589
205.099		1819135	59328
205.161		1691982	60953
205.197		3196033	72469
205.852		1524812	77156
205.942		1194545	45425
205.967		6856198	60223
205.996		2167108	54330
206.041		1651755	66188
206.048		4386222	56504
206.073	1+	17622778	57641
206.081		2906783	73880
206.117		3229265	51234
206.909		2404829	69548
206.913		3726559	72615
206.939		2486188	72447
206.969		1140930	47404
206.993		5012487	58552
207.008		8411726	57663
207.063		1666345	64112
207.074	1+	2534511	70746
207.101		15603964	54279
207.136		4598030	71973
207.139		2677695	50738
207.176		3431586	64707
207.213		2156116	66837
207.965		2383239	65748
208		2837496	66015
208.097		1636903	62258
208.105		1289548	51017
208.135		13560058	59425
208.812		1255893	85573
208.937		1172881	81949
208.991		1458959	55189
209.078		6937158	79259
209.081		7696967	58702
209.115		14364119	55141
209.139		1816355	76714
209.152		3479241	56561
209.155		3646347	50574
209.192		1616061	68046
209.228		2917134	70428
210.052		3875674	56833
210.076		2222374	70022
210.112		13874615	53294
210.119		1426170	70163
210.187		3312027	64467
210.97		6196430	59203
211.042		1242320	78871
211.06		3080441	67713
211.096		85849736	60625
211.131		4969882	55992
211.156		2225862	75500
211.171		5639469	53161
211.207		1619998	74076
211.244		1143568	71336
211.664		2101269	83249
211.947		1428248	79175
212.091		1417179	61705
212.099		8229471	58212
212.12		2809673	60725
212.167		1211119	87407
212.202		1639231	58283
212.841		1153094	69646
212.918		1485593	78439
212.938		2040130	67792
212.967		2258208	43972
212.998		5781246	64739
213.037		1509600	44245
213.058		1383513	83830
213.068		6159262	62939
213.074		2547249	47640
213.11		8510641	70921
213.125		2912536	67823
213.141		1691423	83216
213.146		1641058	80244
213.151		2917828	65272
213.166		2131147	48069
213.187		2296949	65411
213.938		5178730	54011
213.973		1691385	47513
214.008		1787305	66875
214.071		1488870	68524
214.122		57581564	59671
214.182		1373240	75645
214.253		11457848	72063
214.969		2353591	70278
214.999		1314917	52695
215.013		1849419	55316
215.018		2726477	58129
215.055		2708350	55193
215.089		3768685	64873
215.126		12347837	73434
215.129		3003455	116444
215.141		5356484	58723
215.152		1135001	77361
215.167		1169967	66489
215.182		2772278	60730
215.256		1886391	73272
215.935		2474882	70082
215.942		1309572	83526
215.997		2316989	62838
216.065		6969946	56736
216.123		2000531	62756
216.162		1631332	74811
216.196		28456852	68414
216.2		3200789	177501
216.823		1858499	77071
216.941		1733814	73029
216.982		1521127	59573
217.07		29071116	52542
217.101		7253530	103087
217.105		129639704	66520
217.157		2795730	66155
217.165		1592357	67545
217.198		5551364	54109
217.958		8055559	54576
218.074		1824903	47401
218.108		11295686	66965
218.141		3349235	59696
218.175		2864354	78902
218.598		5332883	53430
218.957		13766952	55160
218.979		1475569	85400
218.992		2506454	71663
218.998		1553945	69735
219.029		52917316	56992
219.046		7705037	65343
219.1		2146403	58014
219.136		6013298	66257
219.213		4189330	58706
219.956		5891585	58564
220.032		3990432	56054
220.069		3005679	60913
220.147		11313678	66730
220.167		1683543	77258
220.669		1496545	88088
220.957		33029460	64694
221.023		5738222	70156
221.027		4596399	62506
221.035		2123475	65608
221.044		20735094	55150
221.081		3076677	57328
221.091		8597129	54149
221.115		5181330	70934
221.152		4703969	68307
221.17		13295016	66761
221.175	2+	8179754	53850
221.192		2061137	53649
221.229		2903359	63218
221.672	2+	4157742	64993
221.944		1483016	55875
221.96		1222942	80628
222.022		1688342	67232
222.048		1277744	75857
222.099		3125364	54393
222.144		3935366	49873
222.183	2+	1953717	74142
222.549		2420802	104275
222.952		14277724	62871
222.971		1163659	51011
223.043		2283422	64512
223.095		11139474	41424
223.107		5860951	57241
223.131		10257952	64332
223.133		9714977	64433
223.167		4685294	57375
223.208		1158829	62145
223.244		2964491	56030
223.487		4437607	67736
223.822		1994436	71863
223.989		1425026	58356
224.031		4047698	52269
224.09		1370711	58975
224.126		3549205	56789
224.134		1737976	74340
224.162		1573634	77945
224.203		1310305	66442
224.535		1778155	97882
224.95		1878243	70058
225.036		24433506	47586
225.073		3802928	59471
225.111		18118526	42656
225.146		4730890	67056
225.187		4936537	46017
225.223		1715494	60080
225.833		2497536	67228
226.039		1973305	50526
226.047		2691660	53571
226.071		34619092	53881
226.106		2247328	50205
226.114		1975523	55632
226.142		3340269	57931
226.158		1144627	57836
226.183		2434012	49864
226.219		1909096	58903
226.961		1532939	62255
226.974		2105583	63172
226.988		1414548	71850
227.036		1893764	62409
227.051		4451370	68488
227.066		4540975	52809
227.074		4535409	47934
227.082		3130420	60795
227.089		3012215	61574
227.126		8781827	40597
227.142		1539337	52616
227.167		2286129	67184
227.178		3176789	50771
227.203		2915326	62388
227.221		1841700	97911
227.817		1430734	74310
227.971		3106850	50253
228.1		2253357	60510
228.123		1260397	36886
228.149		3721437	58274
228.197		2134957	51677
228.269		3371781	66934
228.479		2131723	91523
228.49		2883534	65060
228.954		11462822	52687
228.962		1235241	68551
228.978		2293038	52393
228.984		2858640	64341
229.017		1210731	63621
229.071		6917197	55809
229.105		2801560	56215
229.12		2444989	63337
229.141		2823203	46874
229.157		26170344	56271
229.219		1885660	67400
230.024		1263102	64475
230.048		5444358	58214
230.096		4111381	53076
230.117		11797404	52791
230.16		2701417	57257
230.178		1326447	75559
230.211		1737657	69569
230.954		7921441	39514
231.047		1294390	44436
231.061		1186402	76307
231.066		12115012	61792
231.086		5131050	43584
231.1		2752270	73179
231.12		5038037	68090
231.136		4570393	63466
231.173		4181605	51748
231.213		2994001	55866
231.499		1955464	71673
231.894		5568449	88166
231.975		2292345	59410
232.04		2005197	62173
232.157		2014320	47255
232.226		1779621	114158
232.229		2799270	130890
232.931		9465846	61527
232.949		3088636	60272
232.988		2538247	57162
233.019		3213328	52607
233.045		1921864	50289
233.066		19539614	52418
233.076		4621473	90237
233.079		2357154	152425
233.082		4656675	83789
233.115		11682221	57097
233.141		1337300	61870
233.151		5113079	61499
233.229		4404174	55897
234.008		1347889	69433
234.07		1297427	59804
234.118		1698545	70669
234.148		1509753	70294
234.178		2917666	68479
234.909		1351411	54088
234.973		5776389	59635
234.992		2639291	38667
235.004		2775854	43819
235.009		3506960	49304
235.016		1145505	57908
235.061		7777630	62377
235.081		1299252	47709
235.095		2264904	42813
235.131		23025650	63606
235.167		4893244	62210
235.184		2198033	36118
235.244		1461362	58713
235.969		1464814	56169
236.09		1956863	63207
236.134		2861132	69373
236.141		1496654	93039
236.152		1458593	64364
236.165		2333940	64097
236.565		4815236	88964
236.673		1201457	56215
236.898		1366303	122004
236.901		2671968	181045
236.957		4171760	60048
236.968		2792371	60345
236.986		1448184	60074
237.001		2489788	73024
237.008		6544766	57557
237.021		1801985	56842
237.037		1224246	69448
237.057		44682252	60457
237.102		25846296	62953
237.11		10714266	50371
237.146		10739748	48662
237.183		3596142	60918
237.239		1555901	96982
237.26		2850755	59242
237.9		1165026	52259
238.017		1153794	58237
238.047		18317594	51647
238.06		2870893	34435
238.106		5267114	64807
238.113		1322540	74645
238.144		5093684	53168
238.15		1695158	71822
238.178		2491805	65907
238.662		1493297	45068
238.912		1358644	53042
238.958		10296080	60225
238.968		2104403	64820
238.994		2710682	50928
239.001		1448780	58433
239.023		1224322	54337
239.033		5012325	56947
239.054		2425450	53240
239.09		6664180	37625
239.128		16431294	36695
239.149		7736644	52441
239.162		7291720	55492
239.182		1314637	64084
239.203		4399699	44165
239.585		3122297	88145
239.921		1231603	90060
240.121		1384169	56883
240.129		2123627	52789
240.156		1238482	72020
240.236		1528279	54758
240.848		5773579	67750
240.953		3778023	54966
240.977		1305229	71070
241.016		1261384	67095
241.03		5327163	69248
241.068		2894246	57244
241.105		5132239	44837
241.12		1198883	61968
241.141		8664665	55967
241.157		4630109	48336
241.178		1589779	53697
241.197		2916648	49044
241.204		2285353	52640
241.238		12182899	79364
241.572		5823948	88230
241.624		6516570	66379
241.905		1381764	94058
241.909		2024869	130678
241.946		1813695	36468
242.045		2333769	56980
242.102		4806809	51686
242.145		1286276	51844
242.176		3042156	46379
242.212		2102582	70003
242.284		2049577	64370
242.494		1582465	60678
242.886		1803849	64221
242.914		1910096	60117
242.941		2319288	56576
243.032		4305712	42556
243.085		5761438	43943
243.12		3300775	51881
243.136		5208684	59655
243.149		1165279	57215
243.183		52441720	59491
243.213		8801664	52085
243.236		1153462	62092
243.685		13925373	59133
243.831		10819364	65499
243.843		37433128	50337
244.004		4716179	53232
244.082		177842016	52210
244.178		12966529	57716
244.19		4023876	37225
244.5		1398359	81975
244.548		1507492	78749
244.84		1876722	56097
245.047		1465690	55807
245.076		3295602	54716
245.085		14501748	49925
245.1		4222328	60102
245.115		1930172	67663
245.136		4810242	54730
245.152		4788358	58629
245.163		3185353	55184
245.189		1914224	54538
245.229		34074780	52458
245.909		3727826	93704
246.056		3925306	51797
246.085		1639074	59923
246.092		1276803	50332
246.172		30720410	48894
246.207		3322530	61182
246.232		6454825	55370
246.245		3682477	102957
246.517		2400375	66675
246.953		2467789	58123
246.964		2250640	51220
246.973		1493811	65149
247.003		1215179	55734
247.019		2131759	46363
247.095		3318228	65114
247.115		3164634	59290
247.131		4033950	51631
247.168		2391080	69801
247.176		3580138	51364
247.244		24307644	52132
248.165		1297499	59791
248.248		4627026	54832
248.929		2230800	86395
248.964		2829306	46918
249.025		1712619	68285
249.052		3096723	43922
249.077		76505272	51851
249.112		15455428	48828
249.146		7467085	49571
249.16		6283793	48454
249.17		1993908	62627
249.183		10508759	58010
249.22		3829026	42843
249.26		2699629	48639
249.985		13587643	51554
250.08		5455287	26061
250.089		15237081	52510
250.115		1604256	56206
250.143		1378568	53424
250.154		2912748	53062
250.178		14383091	59405
250.191		1797782	46475
250.214		3997501	61640
250.58		9411430	80980
250.914		4740807	74523
250.917		5411528	114407
250.947		1777137	50429
250.96		1358437	53979
250.984		1820123	58043
251.066		4506868	57121
251.073		23091702	51976
251.082		4510328	69659
251.092		2620507	43441
251.128		19752198	49862
251.139		3596617	54468
251.162		9382031	46636
251.182		2878869	46028
251.199		8876826	57774
251.24		3206374	46954
251.276		2935473	56168
251.982		7851266	49700
252.03		1255520	63420
252.085		1425056	68282
252.132		2293646	50252
252.16		5034999	59134
252.202		1416611	63624
252.235		1747997	44546
252.902		2849046	52797
252.92		1289339	58163
253.023		1290291	41021
253.049		1822979	56971
253.07		1503913	43627
253.096		1937905	49852
253.105		5926996	55429
253.119		1227864	54942
253.141		11780575	44124
253.177		3895658	53314
253.198		1810512	50672
253.214		13394549	52854
253.255		5953282	51715
253.979		1272082	62829
254.022		1285167	57989
254.062		1207195	59275
254.137		1975635	54011
254.164		1866715	60126
254.173		4979870	61593
254.217		2224748	46267
254.251		11554358	47842
254.259		2031033	65795
254.968		2090970	55472
254.997		2123923	40283
255.032		1240687	67488
255.058		3317687	58263
255.077		1630173	57358
255.084		1771967	51856
255.105		2939526	58081
255.121		9375051	49698
255.156		3858774	63653
255.163		6702169	58717
255.186		2129024	62423
255.199		2964004	59789
255.213		3183881	49276
255.235		3865328	48121
255.253		1619926	47730
256.116		2319087	63178
256.266		56653120	50795
256.851		8606853	50040
256.974		4479151	41953
257.102		2860634	37738
257.136		2820165	48589
257.152		2091019	64257
257.185		3782966	51510
257.213		1912432	43152
257.229		2921861	50596
257.247		11912587	58027
257.251		11380109	53542
257.27		9131667	51546
257.52		1512329	65393
258.113		6059063	46383
258.134		2524958	48231
258.17		16323787	56123
258.207		1834775	61627
258.25		2479271	58208
258.28		4331953	53318
258.988		1348749	53840
259.011		1608918	68330
259.039		1972064	54725
259.085		30360848	55293
259.095		1561140	59768
259.116		5004060	57845
259.131		1755777	67895
259.152		2092745	62670
259.168		1887886	70992
259.174		2949296	59661
259.208		1801917	56000
259.245		1908714	49559
259.928		2302917	148102
260.03		5177963	40444
260.056		13772916	50377
260.077		2769628	47213
260.088		5472512	54793
260.178		7627042	46954
260.222		1946706	64368
260.852		2009409	66705
260.968		3541325	58560
260.976		2056176	56014
261.014		15261407	48561
261.113		16831492	51843
261.131		133678088	54161
261.224		7401648	47660
261.262		1351223	40028
261.498		2184922	61180
262.014		2318982	53964
262.04		2610064	49423
262.115		2390702	37789
262.135		14803093	55453
262.227		1551194	48430
262.923		4768468	51040
262.952		1534240	51706
263.01		6391288	51953
263.03		8322304	47569
263.093		54155032	46951
263.126		4493480	54725
263.134		1378667	81921
263.162		4991159	36081
263.198		9437381	56002
263.24		61272920	50082
263.948		2026559	55500
264.071		2749652	51405
264.096		3950591	41373
264.201		1803435	52983
264.243		11136381	50114
264.919		1386938	41972
265.026		9008593	49702
265.053		1605437	62306
265.082		9024874	48732
265.088		12846701	50731
265.105		4074292	46275
265.141		7094916	43990
265.178		11969812	38122
265.196		5455709	50546
265.214		10912164	52426
265.256		27551414	49224
265.291		1590503	52678
265.698		1899101	60329
266.062		1851554	55896
266.077		5609193	45113
266.1		6190260	55200
266.173		30059604	48794
266.209		7075430	54052
266.217		2105193	60226
266.259		5377852	52911
266.874		2611610	34322
267.03		3624963	42196
267.044		1647690	52953
267.061		13037810	45234
267.081		2326396	39441
267.121		11433230	39594
267.159		14917153	36907
267.176		3694569	45567
267.194		6957425	34357
267.213		2924699	50819
267.23		3616419	44718
268.064		1912917	42914
268.107		8597866	47560
268.116		2216431	66496
268.161		2182613	43765
268.191		2010324	36253
268.266		25776440	45063
268.872		1800807	38731
268.994		1693861	55072
269.091		2224918	51457
269.1		2206426	46348
269.136		14685421	54481
269.15		2350996	44931
269.172		3890751	54678
269.209		3568786	54545
269.215		3203349	55190
269.229		2228893	47716
269.251		5638568	51500
269.27		4368433	51258
269.861		1684579	65026
270.058		2127994	41334
270.14		1740277	59219
270.246		2440654	50569
270.282		4971200	46797
271.059		3598947	46300
271.116		8073346	39150
271.131		2163145	61304
271.152		12674069	53442
271.168		2034910	62534
271.178		2359299	52620
271.208		2129044	41834
271.23		2323488	52380
271.244		2412104	54054
271.267		2169940	54156
272.155		1495172	61359
272.186		24117334	53661
272.262		6825345	45706
272.923		1876286	48982
273.006		2737901	49023
273.064		2654544	56390
273.111		3102891	37327
273.131		2315383	57280
273.147		16874368	54864
273.168		19366796	53209
273.18		6524052	58043
273.189		3420121	49927
273.208		1625540	50063
273.261		2135779	52365
274.139		1844305	53857
274.15		2519448	55227
274.171		2682117	51138
274.217		2537281	50747
274.274		53339428	52302
274.919		2645490	51650
275.04		5228030	51242
275.058		1768074	66941
275.078		21702678	42741
275.11		3452395	57436
275.147		3020225	50634
275.162		2293323	63091
275.2		3199171	46712
275.262		3309450	48504
275.278		8559508	55860
275.527		1565843	65100
276.004		1822598	48456
276.018		1777215	46877
276.042		10238079	53895
276.056		2906312	55893
276.082		1974777	44830
276.232		13972475	41493
276.988		1903920	53915
277.093		9423031	42895
277.103		3970622	97476
277.109		20599362	54135
277.142		32091224	38475
277.178		4793584	45271
277.215		29567370	36203
277.236		1866680	52348
277.251		6382498	50047
278.144		3741258	42224
278.218		5615805	41629
278.249		82818896	44233
278.688		1511081	56041
279.068		1802490	49397
279.094		8199725	52884
279.104		3455925	44267
279.121		3039361	37252
279.156		6065627	53496
279.193		9157109	44662
279.23	1+	228747792	48608
279.251		15420959	45243
280.095		46607500	43564
280.152		3818105	53790
280.196		2013370	30028
280.233	1+	37429492	47851
280.267		109282576	48572
280.934		2020107	50138
281.014		1920488	53554
281.077		2054970	45041
281.098		1993194	34380
281.136		5932520	42326
281.173		9000260	34595
281.212		5566626	54670
281.237	1+	2299957	67472
281.251		22921728	46426
281.27		19721998	46095
281.287		3315357	52646
282.168		2379574	56959
282.204		14741235	50771
282.282	1+	762393408	50407
282.929		2055424	46539
283.115		4274266	52467
283.136		9603819	49912
283.152		4869305	48643
283.175		7792140	51297
283.18		5671184	54995
283.188		4309399	49562
283.267		6034392	49867
283.286	1+	104322664	48101
284.186		2796641	45928
284.29	1+	9373626	44472
284.298		37384640	46307
284.333		8503519	32385
284.874		1811383	58239
284.929		1685607	57240
285.134		7945436	35774
285.183		6031431	49933
285.225		2837740	50376
285.246		2086719	52842
285.282		3460255	49581
285.301		6950320	46133
285.336		2039615	35785
286.093		3257275	47056
286.202		2625470	40461
286.277		19141796	44616
286.314		7340869	44596
287.126		5117627	50808
287.147		3267790	51754
287.2		2382080	55906
287.24		3081255	52226
287.281		3100557	51086
288.155		2702039	51608
288.181		2060080	62400
288.253		6327286	51962
288.293		24121630	43756
288.987		1994541	46759
289.059		3818965	51127
289.126		3309529	48307
289.142		2498697	46303
289.154		6625654	52516
289.162		2779581	57806
289.256		1849500	40846
289.296		4727621	45357
289.87		1684239	51588
290.089		37899568	42588
290.193		2487501	28847
290.211		1652551	33693
290.273		3572529	41874
291.053		6682280	47128
291.074		19439422	42659
291.093		3547922	44721
291.125		2617269	55198
291.142		2442439	52625
291.157		3399575	44143
291.197		18237634	42057
291.23		13021542	46846
291.267		5124557	37732
292.077		2322175	47281
292.2		3089032	43658
292.229		4782024	26595
292.289		1962186	46997
293.173		5475533	41116
293.191		11606113	40957
293.213		92703864	45264
293.246		51957920	49916
293.287		2627471	51525
293.693		4142626	46385
294.216		15438853	42212
294.24		3195489	50083
294.249		6811309	52733
294.861		5728515	46511
295.026		10899785	44574
295.118		4309816	55516
295.128		2592292	41458
295.152		5588513	43195
295.192		24961938	41813
295.224		8273209	45721
295.231		12309185	48230
295.26		3156644	61970
295.268		2086893	56727
296.069		6893894	46888
296.152		2000332	53518
296.194		4055329	43985
296.262		39321272	45768
296.299		3178596	48411
297.022		9147765	45309
297.041		4354510	47273
297.131		2664769	47001
297.151		2298139	54998
297.171		4093301	44426
297.246		136265616	44153
297.266		7664431	48545
298.25		24538290	45300
298.278		39656152	44715
298.347		4107635	50720
298.901		5760887	31741
299.123		2768835	57622
299.162		4100408	48360
299.183		2689429	45456
299.197		4178023	37951
299.262		9093888	43748
299.281		7492891	47257
299.299		2695730	44907
300.199		22751498	43939
300.217		54547236	45418
300.233		7864121	46427
300.294		69096336	44580
300.33		4961089	44814
300.701		7501002	48326
300.901		4369444	41025
301.076		2094045	58615
301.141		40450104	48724
301.167		2736799	46886
301.212		146971808	44886
301.297		13512473	42892
302.041		8026571	44344
302.145		7890530	46798
302.196		41605676	51545
302.249	1+	583264896	46322
302.309		105542352	43869
303.067		9080625	43229
303.2		7947383	36994
303.233		151953456	44326
303.253	1+	85971016	43807
303.312		19286432	42907
304.038		3968806	46616
304.104		2210121	44722
304.264	1+	3645445632	45616
304.304		192157312	45286
304.869		2153919	46980
304.979		2059690	48987
305.158		106138528	45352
305.25		201821232	43104
305.268	1+	624598080	45803
305.307		41201796	43480
306.064		16559146	43366
306.084		12247370	42459
306.161		12556995	46627
306.252		40233556	37214
306.272	1+	47634036	42762
306.28		115145344	41519
306.995		5504884	44837
307.048		10114889	41172
307.067		2121129	44906
307.191		11483567	36558
307.228		79150184	42462
307.261	1+	299534496	48921
307.267		126310568	50877
307.284		21013700	45217
308.231		13865673	37925
308.264	1+	64970496	43619
308.298		13278008	44014
308.991		4492525	46304
309.062		4617827	45611
309.131		4592086	44756
309.155		17829054	34866
309.166		4051152	84086
309.173		15953627	54767
309.188		6828149	51946
309.208		28540692	37723
309.243		34096464	39818
309.268	1+	6922873	32215
309.276		7042822	45083
309.284		3869460	52050
309.301		2421970	47200
309.536		1916249	53426
310.081		2004395	47244
310.132		2134977	31156
310.17		3916833	45821
310.21		5013604	39610
310.236		48303056	46445
310.315		164830288	44689
311.1		2758189	45373
311.167	1+	274301440	44614
311.223		24848478	38596
311.26		9451549	28816
311.299		5009953	45691
311.318		32435968	42772
312.072		3395412	34841
312.171	1+	43533500	46534
312.227		4230496	40538
312.257		5506708	37944
312.294		4197843	40607
312.33		11941842	40708
312.363		8649355	40541
313.09		5285567	37182
313.147		4355429	46418
313.16		7473532	125128
313.168		66926472	47094
313.214		4754009	52539
313.235		10571261	50176
313.243		3287819	61554
313.278		14291528	42855
313.326		3015662	20816
314.094		2494361	37842
314.171		11327346	46132
314.273		45675300	40507
314.309		10090214	40096
314.345		7373735	37552
314.934		3407360	43322
315.031		2135823	47891
315.071		5839412	49397
315.09		3314071	43607
315.127		9887641	42348
315.163		26991964	46113
315.204		9911204	29102
315.227		4240333	51875
315.257		5767555	43538
315.277		8845605	39483
315.706		3199593	38025
316.212		171988160	41503
316.228		25085144	42401
316.289		71222600	42299
316.324		21425800	41120
316.912		5309235	35876
317.085		3134576	41429
317.162		3435836	47494
317.212		195075024	44682
317.292		12567146	41227
317.309		14656393	41208
317.867		4749959	44562
318.016		3431962	49490
318.217		34067212	32391
318.244	1+	420377408	43164
318.304		133192624	41641
318.91		3602044	32134
318.935		2339834	42108
318.974		9802626	41765
319.004		4200763	38373
319.228	1+	3365829120	43751
319.247	1+	75172480	43376
319.288		25694922	42191
319.307		25349358	38769
319.806		2685710	53769
319.906		3076489	49658
320.101		6097974	40619
320.232	1+	572588480	39764
320.26	1+	931152320	43334
320.971		6028053	43743
320.99		4118903	43615
321.085		4693738	40546
321.243	1+	8514144768	43010
321.277	1+	397584736	43803
321.897		2116294	34389
322.059		3693272	42600
322.163		10197597	33374
322.247	1+	1605865600	43294
322.281	1+	66196668	40322
322.861		2234920	46134
322.986		2370007	47225
323.015		3101679	38801
323.056		3327261	37160
323.187		11842549	33216
323.203		7668884	39786
323.223		72384440	40740
323.251	1+	111214576	34523
323.278	1+	11120418	36080
323.475		4039867	29328
323.728		3205949	39899
324.143		7659286	31552
324.179		15156441	42335
324.227		12191542	39298
324.255	1+	7357228	21438
324.294		24351670	41416
324.425		3050866	39639
324.626		3863537	41918
325.027		2919601	55245
325.057		4305643	37954
325.117		3022432	38341
325.165		11019420	29442
325.187		9716709	29604
325.203		11231108	33817
325.218		38844064	39281
325.237		19135430	30610
325.274		52840716	30234
325.298		5236026	47737
325.314		5685466	42666
325.92		2964135	44031
326.086		2249862	38667
326.111		3582872	43052
326.221		7659307	34271
326.241		3089874	38141
326.28		7587227	33138
326.31		15292119	39575
326.348		2647582	43470
326.382		26192738	38058
326.91		5675805	39201
327.021		4651571	35753
327.042		7928923	43540
327.131		6068742	40324
327.143		3685662	39418
327.165		8030024	39944
327.184		5903341	43430
327.206		19182488	36542
327.227		18490302	53606
327.235		49539536	43537
327.258		3530876	50023
327.294		4552322	39528
327.313		3407654	39658
327.341		4358301	36229
327.386		6295924	39980
328.153		2886784	44323
328.204		2596962	50180
328.238		10333285	39777
328.252		2456415	40267
328.289		4519687	35051
328.325		27979790	40140
328.361		2222804	43139
328.906		3499668	36915
328.96		5111389	40485
329.009		4729596	38708
329.037		6730994	38606
329.159		14145566	28019
329.178		81759360	43586
329.243		166020352	44320
329.252		17897748	103938
330.169		10007559	42200
330.182		12881952	43564
330.228		14857082	39160
330.246		31299230	45347
330.268		10101703	40228
330.281		8533727	40651
330.305		6123791	40732
330.341		92671320	39129
330.929		6463726	24620
330.972		3714337	43531
331.105		9296545	43303
331.141		3215977	41926
331.179		7493681	41288
331.192		7489482	32801
331.21		15813102	34958
331.227		31695630	33272
331.25		3417723	50352
331.265		10316377	34618
331.29		9629833	42842
331.325		4360141	43262
331.344		19668466	38509
331.927		5142495	45491
332.1		8530735	38974
332.153		4195352	41095
332.297	1+	868588608	41885
332.335	1+	357842048	41794
332.927		5583798	33019
333.155		16977072	35224
333.175		10366169	41304
333.187		14949616	40300
333.208		53518104	39107
333.244		36657504	37196
333.281		23613862	31043
333.3	1+	137929680	39691
333.313		12910565	49079
333.339	1+	70587416	39313
333.825		3391560	42859
333.922		6511492	44095
334.179		9926903	33897
334.218		22668226	29195
334.239		47177964	35726
334.284		4242755	34888
334.312	1+	19275640	33152
334.343	1+	7721011	40029
334.484		8792389	35420
334.734		7389099	27919
334.881		5912008	38013
334.948		3486729	43816
335.128		45551780	27368
335.17		163363312	36124
335.203		198599216	41092
335.223	1+	422752864	41494
335.26		90566312	37260
335.292		30963940	43095
335.371		4871678	37282
335.877		10281552	42059
336.053		3214691	42083
336.094		4601652	42418
336.173		25648524	36800
336.206		28658636	40941
336.228	1+	58960884	21728
336.255		162861616	37584
336.291		11712623	41373
336.316		6756128	40572
336.569		10054024	32913
336.878		6632540	37626
336.903		5149581	39468
337.109		143459488	29458
337.186		65031472	33309
337.219	1+	330908000	41039
337.239	1+	1144340864	41409
337.873		4453721	44895
338.055		7995576	37457
338.11		30602528	31201
338.158		8407164	39123
338.201		11576526	33872
338.222	1+	49050872	38989
338.243	1+	153162016	38815
338.267		26497870	32408
338.346		23843302	38370
338.876		3110141	32125
339.031		5701511	36272
339.167		10276490	41519
339.199	1+	220258368	34817
339.217	1+	27153002	38042
339.255	1+	60054708	33515
339.292	1+	337015040	39971
340.052		3351652	39978
340.178		4375828	40121
340.193		5268655	55932
340.203	1+	47723460	39303
340.219	1+	5228834	43313
340.258	1+	9015596	33262
340.295	1+	43507316	35457
340.326		4494382	34111
340.361		5280306	33518
340.395		24341808	36912
340.747		2453197	28910
341.113		4396293	44075
341.158		5207897	41349
341.183		6167688	44373
341.199	1+	56731432	38191
341.212		43844928	25677
341.267		190443424	36247
341.283		18973638	44478
341.31	1+	16918264	38237
341.353		15537226	38176
342.203	1+	9631118	36040
342.216		9158567	23795
342.27		30532364	37541
342.287		3603756	45595
342.306	1+	9362639	25800
342.341		6216338	38013
342.356		3840559	37980
342.378		7144150	38347
342.88		2442728	28003
343.122		2628554	45127
343.194		32326098	48294
343.228	1+	312487456	40629
343.274		3929127	38032
343.3	1+	10232472	35162
343.326		4583817	37112
344.198		5719969	47039
344.233	1+	49367392	35966
344.284		2780449	38919
344.321		12857859	35327
345.102		7021866	37577
345.244	1+	294431904	39440
345.341		14282594	38194
346.223		18173620	36949
346.248	1+	49414112	37416
346.276		43342868	37234
346.299		2972605	41644
346.314		13776216	35914
346.336		5737567	22652
347.008		4166599	42451
347.26	1+	215829264	38764
347.279		9202226	43978
347.293		13195595	27808
347.327		11691145	35105
347.431		3087877	32663
347.841		3975721	51164
348.049		2770141	33369
348.264	1+	38243360	27284
348.292		102107728	37326
348.329		7301011	35956
348.994		12293813	30078
349.023		3346345	35083
349.184		102086792	38026
349.239		29974248	33500
349.276	1+	297167136	39067
349.295		20932426	39937
349.308		38051172	43255
349.893		15605867	40009
350.187		15887728	38745
350.211		11070234	25601
350.235		8350277	27635
350.279	1+	49907728	33561
350.307		42603588	37769
350.32		8471065	31078
350.713		5331495	28124
350.992		11652973	33238
351.104		5297520	34460
351.166		20192794	37677
351.18		6083059	32811
351.198		23007826	39603
351.219		46990968	36667
351.255		70947512	33645
351.291	1+	10193522	23778
351.311		8576662	40309
351.322		4046505	55588
351.332		4644410	47875
351.367		4871159	39095
351.579		13962980	26779
351.89		5304444	39904
351.913		5112228	28863
351.933		2658310	46184
352.203		3200021	43160
352.229		12855234	29512
352.251		41316196	32608
352.286	1+	4145762	33216
352.326		3545974	24593
352.892		3799144	32512
352.988		3025739	29713
353.082		7202924	41265
353.155		11984487	23470
353.214		70294472	39027
353.234		80856040	36932
353.269	1+	317166624	31056
353.307		60596324	36040
353.346		12625319	36236
353.844		5251691	36982
354.082		17446776	35965
354.107		14486946	36925
354.217		9513049	41571
354.237		14869370	34949
354.271	1+	51522228	29034
354.311		10660852	37767
354.344		4142540	23603
354.85		4336625	40298
354.888		3529647	37912
355.126		22730804	36579
355.163		4511985	41046
355.19		6213823	19871
355.211		6783105	34044
355.229		5381629	24816
355.249		7223038	23757
355.268		11271069	25743
355.287		41312060	32526
355.326		4911932	35180
355.348		5563169	48384
355.369		8937411	30736
355.841		3502977	41106
356.098		9287009	34319
356.122		4566919	42899
356.189		4655860	43959
356.207		4799825	33474
356.291		5940505	44193
356.357		8489730	35111
357.143		7183465	34689
357.184		4715944	27066
357.21		61669712	40595
357.224		6819944	43324
357.247		8767884	36017
357.262		14131619	31278
357.282		3508803	38879
357.306		11129193	31926
357.352		2618514	29446
357.717		4927856	33958
358.213		12609911	37361
358.233		8291349	37229
358.301		5558847	27893
358.336		4197556	38406
358.371		11448939	32455
358.735		3170588	44490
358.938		2505684	31534
359.056		114124936	36041
359.171		13496888	35288
359.202		21492840	28494
359.225		95158664	36195
359.241		8191907	42104
359.296		5012279	30821
359.32		10344475	31941
359.376		5972208	44361
359.489		5039963	33511
359.693		4922831	34107
359.74		5316758	37874
359.883		3732910	42332
359.991		2613582	38691
360.06		10317431	38789
360.155		2443012	45761
360.207		17596244	25899
360.228		19091570	33509
360.328		72968200	27971
360.367		43247168	35522
361.054		46745656	34401
361.219		13225001	36845
361.24		117796168	36406
361.277		9668476	33248
361.312		42433456	33589
361.33		15420171	29258
361.345		18610656	39225
361.37		11169540	36445
361.858		26492614	37603
362.057		6707812	36778
362.193		4303335	33375
362.216		12648136	29181
362.243		23399662	36245
362.271		13262358	34260
362.316		8838486	34095
362.359		6013202	50004
362.76		17930698	32423
362.99		9430860	27533
363.22		9320398	33090
363.233		6732000	47311
363.256		65800320	34874
363.293		22345650	32773
363.309		30260426	39018
363.319		46184664	31426
363.495		3307051	25508
364.259		12504416	28532
[truncated: 2,294 more rows]

## Sheet: Southern ventral 2
m/z	Charge (z)	Intensity	Res.
53.982		920775	257371
53.9822		637720	444182
54.038		596579	326771
54.381		649144	242753
54.5327		802151	323977
54.57		1053431	299644
54.7936		909830	344775
54.7938		723383	383208
54.8232		703874	277796
55.2155		582014	297823
55.2479		581394	259316
55.3297		630594	271182
55.3578		603619	285317
55.3625		764868	304094
55.4256		600196	265516
55.5387		609828	259419
55.6276		1604660	269585
55.7891		589167	155972
55.8429		615876	238140
55.9797		619925	241432
56.1084		668453	256164
56.2027		1394471	315339
56.203		1520675	297972
56.3745		592121	360114
56.3766		602166	250942
56.4253		620972	266050
56.4549		606568	242202
56.4557		1482483	241776
56.4562		2525826	180299
56.4566		3950182	291010
56.5168		604016	230479
56.531		616447	242637
56.6008		614270	315853
56.6568		686915	135333
56.6628		603708	233235
56.6686		589051	261956
56.6916		671154	281616
56.735		589938	188530
56.818		646388	305490
56.8245		610020	264096
56.8255		656623	200839
56.8593		641611	298513
56.8893		742589	266828
56.9413		634814	219961
56.9519		634603	278395
57.006		685888	299680
57.013		581512	285232
57.0332		763703	229537
57.092		594121	256723
57.101		786031	322760
57.1134		597335	286976
57.1408		662222	256819
57.1459		592228	301236
57.1758		684235	245941
57.183		624121	268051
57.1993		604033	215600
57.2234		595233	319509
57.246		736208	226422
57.2618		604431	316800
57.2699		754901	190503
57.2875		588005	282731
57.3086		583408	304535
57.3241		643682	243941
57.3466		606782	339238
57.3472		605820	214804
57.4645		671994	248403
57.499		623654	244538
57.5078		674048	208078
57.525		610354	254285
57.539		639502	234520
57.5675		647358	226342
57.5797		688920	158314
57.5909		627773	197582
57.6075		597271	283982
57.7082		591132	164249
57.7328		585973	279679
57.7344		599411	289254
57.7914		629589	218326
57.7961		648382	285650
57.8099		654998	266819
57.9242		628969	289966
57.9322		634291	223601
57.9379		689222	190581
57.9477		592808	277163
57.9787		828489	208443
58.0354		639037	281882
58.0496		595424	286628
58.1002		600523	168740
58.1172		596114	151655
58.1186		651498	301893
58.1284		629414	193291
58.1514		589379	242343
58.1855		604260	277529
58.1957		585584	213492
58.2109		728449	217757
58.2371		761235	228654
58.2445		588247	211867
58.2563		632723	299358
58.2673		585707	228075
58.2771		581487	253497
58.2843		668408	273886
58.334		1112247	376980
58.3385		582720	218845
58.3392		587034	196247
58.3484		649664	161761
58.3527		728976	362887
58.3734		597295	290993
58.3796		640580	187599
58.3867		713750	166251
58.3901		702101	211130
58.4433		825797	236237
58.4443		590847	246607
58.4575		585661	164854
58.4655		604429	242261
58.469		728873	159071
58.477		654731	255067
58.4813		584649	274883
58.4985		615809	175259
58.5187		583551	297052
58.5259		590476	266817
58.5273		625338	273821
58.5287		582947	220229
58.5439		645312	256572
58.5679		622035	168758
58.5999		583167	283498
58.6191		608198	263193
58.6237		657054	275059
58.6688		821678	197465
58.6735		734458	219113
58.7015		647707	281746
58.7043		586946	152102
58.7336		708495	271152
58.7954		597393	194420
58.8266		588802	308409
58.8546		582452	305430
58.8617		609694	374523
58.8633		625360	121653
58.8747		595349	240956
58.9067		600366	249042
58.9185		675480	227682
58.9286		690779	215994
58.9559		621975	283949
58.9855		704237	243603
58.9907		671933	311158
58.9946		600404	208018
58.9977		852927	227684
59.011		687195	176885
59.0228		598623	247483
59.0237		583808	221663
59.0507		601392	115132
59.0542		602657	239525
59.0639		626006	210701
59.081		607505	181256
59.1248		618757	247303
59.1369		632929	193259
59.1376		661975	211276
59.1383		615602	315367
59.1498		589727	136176
59.1897		727994	196777
59.1974		677622	189201
59.2226		591431	125579
59.2332		640613	246035
59.2731		668838	295048
59.3067		648091	196977
59.3086		630467	238848
59.3356		610743	247688
59.3592		634876	242939
59.3714		657794	228563
59.3833		619269	181762
59.3944		587819	271392
59.4006		602746	249824
59.4485		676371	243341
59.4636		584010	236633
59.4901		689656	207784
59.5205		636704	256314
59.5254		705683	235583
59.5384		589039	261465
59.601		599818	224085
59.6083		657158	273781
59.6419		620819	249606
59.6465		590883	339876
59.6579		608513	240261
59.6665		620353	215645
59.6769		601584	253070
59.6785		725772	192576
59.6874		674436	267364
59.6889		678490	249440
59.6927		631387	152289
59.6999		598816	237500
59.7061		614521	286828
59.7105		593730	181380
59.7162		582324	311425
59.718		651480	276242
59.7206		608843	260356
59.7454		591677	246419
59.7826		609214	213542
59.7928		602326	228506
59.7965		587709	175931
59.8014		651457	202393
59.8143		651574	255630
59.8183		685598	272499
59.8216		601290	246624
59.8266		584822	211559
59.8278		596841	220423
59.8431		632151	317406
59.852		689097	184018
59.8562		659660	215621
59.8635		605479	208907
59.8831		644642	218276
59.9203		683852	154684
59.9246		673781	243413
59.9516		617151	211362
59.9693		668234	182511
59.9766		649547	267843
59.9784		705460	209225
59.9793		620465	230767
59.9847		607849	224101
59.986		698492	289403
59.9868		588534	262511
60.0016		638015	192052
60.0294		954936	227418
60.0557		5926981	235742
60.0589		626491	323404
60.0631		715174	218396
60.0778		757078	242754
60.0808		1311162	273981
60.0811		717375	285754
60.0959		878059	184240
60.1331		780927	209268
60.1492		605202	225287
60.1512		598402	215967
60.1862		763665	234771
60.216		759037	266770
60.2534		598926	314786
60.2687		648113	341762
60.2691		634404	216767
60.2712		598797	209348
60.2766		685197	200662
60.2888		583760	302103
60.3018		950517	256619
60.3251		744668	217283
60.3357		683263	215399
60.3517		650850	175349
60.358		685427	208530
60.3897		612508	261322
60.3979		598841	227079
60.3989		603114	312212
60.4102		605715	343831
60.4442		675486	236661
60.449		605836	316038
60.45		634689	331754
60.4797		658457	171749
60.4947		596306	271030
60.5049		593016	183172
60.5067		581984	354227
60.5142		643251	185673
60.5328		643615	250009
60.5461		738651	254090
60.5487		673824	264096
60.5504		595484	262799
60.5541		627295	309072
60.5615		741810	181798
60.5669		629703	238904
60.5683		660429	208181
60.5735		598008	214853
60.5933		615334	212382
60.6207		603526	263331
60.6349		669301	313395
60.6377		585910	210717
60.653		647886	260777
60.6544		1127662	220434
60.6596		602199	184129
60.6722		585437	207390
60.6768		649394	178087
60.6934		658295	247069
60.6965		617615	255708
60.7038		674410	287468
60.7069		661940	245762
60.732		618083	257679
60.7504		612946	219671
60.7587		731359	225583
60.7757		750102	242964
60.7788		587952	335221
60.7932		631683	268358
60.8105		598485	229477
60.818		649297	125858
60.8191		611538	256509
60.8276		655059	113922
60.8359		608607	305115
60.8521		3212245	198895
60.8526		4178226	213143
60.8531		6623679	271710
60.8574		606959	266648
60.8603		1031749	143160
60.8609		912765	342600
60.8678		692475	232666
60.8762		643785	267768
60.8772		682616	270116
60.9041		659891	193424
60.9081		585842	318126
60.9288		655141	188553
60.939		710026	246062
60.9404		688553	275294
60.9451		669117	258127
60.9475		628621	258038
60.9537		590309	276363
60.9626		661168	259466
60.9697		614046	289035
60.9778		583258	296658
61.022		629869	267416
61.0338		614750	271896
61.0397		8229465	233085
61.0437		653346	347337
61.0465		939119	253639
61.0489		801758	234137
61.0496		601367	225026
61.0532		1029822	205154
61.0538		594168	425076
61.0617		584999	207802
61.0897		628312	227911
61.0936		636924	237571
61.1084		588901	216044
61.113		601594	210025
61.196		637501	266380
61.2014		624409	182077
61.2413		677655	229470
61.2435		620674	247974
61.2442		663051	297513
61.256		590482	300666
61.2627		593163	193567
61.2829		586309	258807
61.2876		595631	256654
61.2896		598439	210689
61.2967		687875	209273
61.3042		585331	254882
61.3107		603663	285196
61.3215		666320	203499
61.3321		705318	223006
61.3462		694293	229145
61.3576		626731	197951
61.4049		605019	228931
61.4158		718838	213111
61.4232		611356	158478
61.4349		640177	189928
61.4572		595234	287914
61.4707		661086	181438
61.5184		617637	305612
61.5209		627558	245014
61.5284		585197	283948
61.5585		593695	326179
61.5591		812437	316537
61.5594		902820	298500
61.5637		664887	231827
61.5715		711939	264105
61.5807		660882	225720
61.592		602381	208851
61.5955		695334	220373
61.5972		614451	159027
61.6054		606849	154302
61.6311		594090	246622
61.6384		599931	252174
61.644		639623	180247
61.6458		610703	222673
61.655		611405	200749
61.6568		620640	304108
61.6575		636157	234060
61.6699		598348	197372
61.6768		624921	263917
61.686		584072	266784
61.6982		643384	279040
61.7064		592575	241335
61.7197		686069	220701
61.7308		616973	177815
61.739		595381	214792
61.7519		595174	367000
61.7567		632537	213720
61.7599		615088	176952
61.7671		714885	219258
61.7837		730546	203511
61.8069		687316	229847
61.8256		667351	189670
61.83		701253	262496
61.8376		631361	265516
61.8652		588145	199811
61.8729		658056	161503
61.8861		582188	338016
61.8903		624118	224752
61.891		587226	323465
61.8991		592182	231119
61.9006		585849	309524
61.9216		639185	201219
61.936		694779	240056
61.9402		678692	191220
61.9888		603999	351961
61.993		586384	253853
61.9937		685074	178410
62		591935	173637
62.0111		642552	153505
62.0129		706786	177702
62.0252		610392	187735
62.033		626437	233918
62.0601		8483317	228018
62.0622		652704	262295
62.0713		584211	263184
62.0815		770127	196060
62.0962		590867	218553
62.1054		659400	288854
62.1165		590714	253682
62.1242		780781	215563
62.1319		633630	240081
62.1349		589162	273167
62.1373		591537	256920
62.1408		640531	217321
62.143		709952	246317
62.1552		623050	200049
62.1696		645239	247051
62.1946		597640	310187
62.2013		606708	278571
62.2172		593772	239666
62.2199		603060	206461
62.2275		662149	246088
62.2309		620836	235912
62.2619		602465	257366
62.2766		786078	256827
62.2871		595625	238638
62.3179		634274	228301
62.3264		606366	278263
62.3624		863151	203135
62.3652		606012	171190
62.3735		640761	304098
62.3741		632194	260495
62.4004		642161	146751
62.4108		649303	327586
62.4142		679849	239805
62.4287		652781	246738
62.4444		597758	181660
62.4965		612103	180204
62.5506		589041	284038
62.5565		739516	207111
62.5693		604002	305159
62.5777		614884	283986
62.5783		672886	271886
62.5907		614661	171439
62.6014		593705	235958
62.6078		598991	285128
62.6206		711938	190347
62.6386		597257	145405
62.6429		808125	308649
62.6443		590489	208880
62.6472		634133	250425
62.6524		727363	220199
62.6573		598157	282168
62.6596		755073	272374
62.6694		660906	227785
62.6764		755462	253101
62.678		610264	284719
62.727		593380	188153
62.7341		665972	153102
62.7358		585335	279183
62.7365		655164	271995
62.7439		685598	234878
62.7578		587783	403828
62.758		631181	365043
62.7587		581488	157103
62.7768		603248	209467
62.798		624559	227144
62.81		617398	227696
62.8547		712813	278528
62.8623		591906	188728
62.8741		628172	202841
62.876		645059	261197
62.8801		745103	207864
62.8946		820348	183903
62.9049		658186	209828
62.9123		798490	203007
62.9131		584158	253235
62.9145		608764	234564
62.9315		659258	177226
62.9448		714996	227939
62.9696		601070	127881
62.9783		633665	204014
62.9888		591424	211677
62.9954		756537	198947
62.9986		716128	233251
63.0033		620378	222125
63.051		585889	185325
63.0694		632311	190638
63.0879		585851	282179
63.0893		614353	213372
63.1029		703281	285419
63.1309		622539	202536
63.1322		626990	255689
63.1413		582838	288020
63.1664		741705	192400
63.1684		722248	219455
63.181		642414	211603
63.2095		587291	199545
63.2099		621031	357084
63.2129		856808	148419
63.2182		633358	232453
63.2229		589981	216647
63.2255		617710	196522
63.2401		634780	196768
63.2595		588741	123851
63.2626		597629	226557
63.2651		607401	181849
63.267		775598	179526
63.2683		645582	247840
63.2968		620918	227374
63.2991		620946	233856
63.3376		2053219	259203
63.3628		823134	206324
63.3785		614868	218326
63.3863		635841	160858
63.3897		617069	238762
63.4143		591358	162867
63.4689		793595	215195
63.5191		675385	289851
63.5369		594927	293032
63.5411		583120	266580
63.5463		675425	200364
63.5625		732835	170637
63.5827		650945	155922
63.5851		729084	238187
63.5907		589224	226288
63.6261		603503	208630
63.6314		649654	228388
63.6437		581330	340851
63.6581		592860	251849
63.6673		739299	238645
63.6726		714592	287311
63.6773		850195	441774
63.6799		626301	236623
63.6809		793393	206730
63.7185		589963	167372
63.7198		632848	219467
63.7253		605564	264474
63.7336		733864	216558
63.745		725443	180593
63.7659		619479	177831
63.7765		584992	301146
63.785		630493	237555
63.7967		648277	175852
63.8116		708742	214429
63.8133		589575	230926
63.8169		674527	184874
63.8261		828675	212006
63.8448		2124970	157508
63.8454		2149667	202217
63.8459		3325334	262382
63.8464		620403	279875
63.8881		616080	227936
63.9113		721682	248026
63.9257		724006	165572
63.9321		743601	218017
63.9346		616267	197570
63.9453		590847	121467
63.9561		631976	252979
63.9585		652060	191607
63.9794		628459	247210
63.9818		693872	247603
63.9878		611391	270125
63.9884		589698	169677
63.9933		692080	264363
63.9969		639938	185923
64.0082		706307	252351
64.0087		625455	327113
64.0138		636822	304381
64.0462		2855919	303938
64.0471		2125768	219544
64.0475		2381281	241940
64.048		3214221	258378
64.0792		581203	213048
64.0863		600655	228830
64.0887		593575	169665
64.1014		645457	209683
64.1067		633730	258203
64.1108		598571	234010
64.112		645385	303031
64.1238		652708	194287
64.1258		840610	157622
64.1266		666589	220759
64.1632		728496	169016
64.1662		581705	169666
64.1792		613210	211121
64.2078		592960	261864
64.2087		612896	193207
64.2111		617205	239851
64.2272		582217	333187
64.2397		586774	351278
64.248		6139822	166664
64.2484		6068784	210759
64.2489		9043240	265737
64.2527		723050	275070
64.2656		641490	216486
64.2734		777056	212033
64.2835		599206	176902
64.294		681905	177279
64.3069		596838	175417
64.3299		690957	202081
64.3334		748588	162114
64.3401		648784	197776
64.3411		660777	201774
64.3426		649874	245433
64.3452		679100	231707
64.3585		664764	211399
64.379		704062	190314
64.3807		655299	346796
64.395		666461	210423
64.4021		614324	226391
64.404		614971	181724
64.4221		706704	256800
64.4437		643664	274657
64.447		669091	213838
64.4488		827610	360450
64.4491		1257740	205852
64.4497		1523005	309449
64.4757		632032	273097
64.4818		591552	194584
64.4829		589527	239771
64.4845		617069	171555
64.4922		676494	250226
64.5072		648577	184713
64.5117		581799	193315
64.517		675494	250714
64.5183		584858	242651
64.5269		633643	158536
64.5284		593281	221295
64.5389		614240	248220
64.542		620369	264742
64.5568		582299	232316
64.5761		636266	142775
64.5777		626810	270839
64.5876		753464	203198
64.6154		632173	163990
64.6167		705340	260446
64.6363		710970	214258
64.6421		689372	288767
64.6733		633006	199240
64.6847		600020	263120
64.6919		597158	218815
64.7011		714026	279475
64.7018		658237	283710
64.7029		632750	210660
64.7103		646216	137313
64.7345		694524	173253
64.7377		631131	276608
64.7394		839402	207391
64.7508		660976	250354
64.7522		620094	275821
64.7636		599948	133290
64.7665		734521	256420
64.776		611386	258541
64.7999		625365	190357
64.8026		618903	195206
64.8092		625706	273111
64.8103		708988	170328
64.8144		595568	173584
64.8173		604420	199343
64.8188		606376	220869
64.8228		591814	279422
64.8306		642823	250443
64.8485		694091	234672
64.85		676861	160419
64.876		665718	152393
64.9082		703940	266516
64.9243		846568	138611
64.9377		691459	141242
64.9661		628207	271693
64.9804		654002	263231
65.0102		696576	178691
65.0234		607805	148372
65.0336		638460	264142
65.0501		659772	226627
65.0517		582435	289422
65.0637		723443	248792
65.0691		587262	315020
65.074		846488	207127
65.0831		727755	238831
65.1089		755326	259569
65.1256		646408	199366
65.1452		603458	249305
65.1513		584199	219095
65.159		658730	239207
65.1632		583886	139879
65.208		585995	189775
65.2135		630554	214092
65.2228		590241	271482
65.2236		642752	179444
65.2499		653260	261574
65.251		728207	297760
65.2535		597407	244705
65.2618		594532	204475
65.2651		626721	217689
65.2972		704346	209798
65.3031		621938	164245
65.3263		1095779	226628
65.3279		674133	146998
65.331		598023	253050
65.3336		609461	264867
65.3619		592852	214010
65.3649		642920	205667
65.3769		637580	227286
65.406		685730	206466
65.4112		604848	259836
65.4118		664323	257664
65.4197		640219	267061
65.4375		623568	236496
65.4644		584001	230408
65.4729		664701	260169
65.4892		583723	254034
65.4982		603270	213383
65.5064		721207	265930
65.5156		694269	211561
65.5501		595075	252628
65.5577		799359	184256
65.5662		609020	275626
65.5737		612649	180816
65.5886		588933	242070
65.596		648775	219771
65.6099		639907	259647
65.6137		711137	234285
65.6201		712448	185614
65.6231		614049	234742
65.6282		748685	241636
65.6318		607568	249800
65.6696		944946	251507
65.6767		599794	193460
65.6921		638605	173909
65.7261		678182	138838
65.7344		594643	267352
65.74		596041	220344
65.7512		644142	219317
65.756		583897	236797
65.7703		621791	201711
65.7977		641703	254359
65.8139		617699	125411
65.8348		718771	211805
65.8571		589989	218921
65.871		593165	246924
65.8981		651343	226376
65.9123		612803	189699
65.931		686640	166227
65.9381		656723	169856
65.9483		624031	318885
65.9554		603236	235819
65.9612		594216	180646
65.9674		595242	241071
65.9742		707549	183507
65.9869		598578	220019
66.0101		588112	247064
66.015		616001	223298
66.0181		683736	255641
66.0289		919243	280124
66.0422		630875	194129
66.051		871924	284595
66.0524		656615	190220
66.0789		596864	184362
66.0909		713045	155556
66.1058		583307	266837
66.1231		617679	205412
66.1246		653584	137471
66.1315		601815	229392
66.1367		720545	201609
66.1409		658747	213588
66.1555		678507	274240
66.1808		639297	229899
66.1857		608387	191046
66.1925		585287	228299
66.239		710436	271125
66.2476		599373	199992
66.2519		657061	121167
66.2672		637916	248402
66.276		728116	219821
66.2895		711368	216083
66.2926		683013	291219
66.2969		701402	227477
66.2977		595380	272112
66.3007		589875	232462
66.3096		678806	298817
66.3238		592090	261007
66.3705		595306	168173
66.3794		632784	229913
66.387		634278	252813
66.4075		629994	193243
66.4371		662668	181709
66.4472		583571	280982
66.4478		791066	177672
66.4563		590172	170765
66.4579		599892	275921
66.4596		793384	344348
66.4611		615808	162481
66.4667		756166	259779
66.4673		853174	244734
66.4759		670185	235814
66.4916		610763	286180
66.493		597712	196779
66.5373		627176	326833
66.5621		704049	209933
66.5681		594352	198582
66.5705		590002	235325
66.5915		581494	217167
66.5998		613848	299730
66.6079		706125	164403
66.6103		594912	213229
66.631		599095	154955
66.6463		643041	256240
66.6512		615812	170097
66.6895		647612	177594
66.6901		755543	296882
66.6916		584816	173270
66.7111		646011	154437
66.7221		607179	248736
66.7258		808353	222648
66.741		675629	197453
66.7696		744329	125342
66.7741		639634	209298
66.7754		683573	266618
66.7888		639355	190538
66.7897		605483	190381
66.8097		584324	198553
66.8196		615035	193848
66.8248		732820	228741
66.8273		684582	135464
66.843		681935	230113
66.8439		593373	298538
66.8483		715759	220222
66.8517		674016	242684
66.8608		685585	231780
66.864		616332	223331
66.8721		719954	263211
66.8771		604515	180084
66.8896		602613	210065
66.9005		658374	213822
66.9043		760562	183543
66.9682		632298	200404
66.978		794830	215094
66.9915		650195	191736
67.0085		677963	277026
67.0242		663157	161927
67.026		591606	260671
67.0303		629126	251710
67.0398		2672476	205690
67.0402		2620392	194222
67.0407		4537528	252055
67.0618		588057	178362
67.073		689961	207345
67.1252		683056	274363
67.1401		858887	216635
67.1465		636538	254085
67.1593		642301	242708
67.1616		627127	199061
67.1649		596297	292908
67.1877		590806	193367
67.199		598507	181893
67.2164		598035	310787
67.228		596570	181106
67.2344		727420	192919
67.2402		619708	161897
67.2414		638406	350706
67.2461		891595	136808
67.2465		1033095	257217
67.2471		1179140	295295
67.2746		729066	174828
67.2838		581315	186348
67.285		690960	178886
67.2967		636236	143998
67.3118		787019	242034
67.3359		595020	266471
67.3414		790095	195866
67.3434		623846	240533
67.3468		603060	181263
67.3623		729857	189603
67.3913		649829	274180
67.4157		644244	252073
67.4235		650152	199942
67.4326		607741	219630
67.4359		591149	268226
67.4404		607832	207036
67.4429		3599762	231974
67.4433		5102506	208875
67.4439		7817570	245296
67.447		1051416	140555
67.4482		871763	236827
67.4486		776671	256274
67.4612		594256	131629
67.4926		692445	175221
67.4977		753729	188111
67.5152		597975	173001
67.5225		697484	123630
67.5325		774102	128881
67.5382		660750	185138
67.539		596708	266374
67.5494		605840	205134
67.5546		653455	186476
67.5582		622709	254067
67.5613		633242	187184
67.6163		650802	184265
67.6283		611549	247603
67.644		653609	234660
67.6447		1266305	227943
67.6504		750268	161676
67.6543		663500	188782
67.66		615805	141742
67.6654		595748	280454
67.6778		591977	321579
67.6788		649974	128796
67.6818		681817	202790
67.6843		4632122	340850
67.7046		603776	185826
67.7309		745137	220995
67.826		588151	264574
67.8283		581499	218758
67.8579		960719	154001
67.8602		620660	227266
67.8823		604271	226154
67.8882		620940	176456
67.8925		633763	241305
67.8952		634020	177310
67.901		582362	229474
67.9352		587269	250053
67.9443		589159	186175
67.9644		674726	249727
67.9648		589225	214476
67.9745		643702	228009
68.0052		603347	164209
68.0142		652520	129541
68.0147		728296	194120
68.0338		706873	229089
68.0387		602668	202416
68.0416		1260484	238287
68.0615		618123	154188
68.0978		629709	190627
68.1154		703619	166201
68.1331		585827	196122
68.1381		624127	161303
68.1518		684462	246858
68.1618		681428	212721
68.1961		602139	193235
68.2001		682444	228497
68.2071		619592	227285
68.2182		721283	233057
68.2235		593287	295627
68.2295		660192	285766
68.255		600769	182605
68.2557		698642	190684
68.2613		605625	308919
68.2773		795664	244306
68.281		581189	299435
68.3202		638512	132366
68.3296		650061	145533
68.3349		792053	152673
68.3559		1274528	386987
68.3562		2240460	285400
68.3638		614685	192615
68.3664		783619	212374
68.384		584595	176336
68.3861		661835	175949
68.3909		668122	238001
68.3949		735230	197899
68.4028		631060	242496
68.4034		593375	241013
68.4274		585385	253282
68.4475		606658	212518
68.4717		596473	185379
68.4995		606628	222017
68.5031		711059	131906
68.5133		611625	162084
68.5299		633001	176261
68.5349		615468	230072
68.5631		633417	117917
68.5743		633567	198592
68.5952		650053	188295
68.6222		584728	238476
68.653		720553	136853
68.6545		1232474	221254
68.6596		805174	179220
68.6711		622492	192431
68.6787		593094	260601
68.6802		702307	205854
68.6823		695272	117928
68.695		608771	189067
68.6991		623929	167000
68.7264		618230	241200
68.7493		611434	183240
68.7574		651293	170092
68.7621		639708	220315
68.7896		689841	195668
68.8084		631507	155578
68.8226		586863	268030
68.8523		626938	232378
68.862		610130	273182
68.8746		589865	286976
68.8962		624154	176306
68.9219		595653	157585
68.9275		637372	169330
68.9308		767281	167816
68.9375		663576	187456
68.9442		629488	156023
68.9482		604311	246569
68.9488		685750	246644
68.9739		604925	225959
69.0053		688440	237570
69.0069		600696	168780
69.0374		587316	219412
69.0444		4206110	502659
69.0448	1+	103098400	202459
69.0548		673711	233783
69.0572		665680	217750
69.0679		600854	275471
69.07		605499	257068
69.0977		599266	181668
69.1109		587907	191102
69.125		593673	276887
69.131		694128	129762
69.1456		609982	287479
69.1523		699829	157073
69.167		620890	121932
69.2064		595926	237744
69.24		589162	218498
69.269		629099	149706
69.3138		642272	251694
69.322		592839	215866
69.3254		601740	176297
69.3298		611384	308186
69.3329		656356	323424
69.3427		669101	150514
69.3441		656041	189760
69.3485		593460	290424
69.3489		607279	228496
69.3848		666037	178085
69.4051		610162	185691
69.4394		619261	235460
69.4402		824755	185001
69.4523		643273	256686
69.4558		589073	272806
69.461		598232	193936
69.4761		652832	250919
69.4856		604369	187993
69.4928		650268	137804
69.5235		672986	198493
69.5264		694433	171003
69.5402		744620	178766
69.557		600904	106570
69.5688		615697	243304
69.5733		633272	248772
69.5768		689155	183839
69.5774		588866	236302
69.6098		618434	264244
69.6516		668169	241310
69.6534		748163	179624
69.6545		686555	177256
69.6581		782281	276249
69.6629		642903	193562
69.7014		611444	96491
69.7056		893264	229758
69.7119		739173	129144
69.7173		651303	145887
69.7243		582541	219302
69.7356		616786	167699
69.7366		769770	277583
69.7428		788579	231921
69.7586		648730	146306
69.8039		623620	243796
69.8063		644906	135861
69.8084		646931	149033
69.8093		581889	186524
69.8162		619920	281555
69.8477		705501	237107
69.8606		717167	192581
69.8774		672860	242226
69.8958		644089	168383
69.9041		758264	216823
69.9478		731333	133360
69.9554		588773	181226
69.9609		700735	197830
69.9647		589716	227821
69.9721		608102	136292
69.9812		619086	283804
69.9846		687994	208469
69.9859		600890	146934
69.9904		583342	204555
69.9968		651032	147520
70.0073		641754	149328
70.0356		644797	182036
70.0394		670688	148623
70.0419		853616	261415
70.0481	1+	3313683	214667
70.0554		581172	223656
70.0566		623965	202424
70.0652		1111144	193406
70.0684		701030	134605
70.0833		622128	201000
70.1199		589965	261192
70.14		635258	197074
70.1853		582935	240800
70.1917		630343	160359
70.2006		886503	218882
70.2029		638463	243513
70.205		584097	208986
70.2142		677879	203910
70.2195		600105	145035
70.222		655952	251101
70.2556		629777	130521
70.2573		737582	124371
70.2818		631926	245865
70.2927		628420	207304
70.3195		712105	194070
70.3202		620261	243069
70.3305		707145	155868
70.3462		600542	170803
70.3471		599778	139659
70.3639		622817	170369
70.3756		601356	181954
70.3811		634409	238172
70.3859		604394	232781
70.4113		678198	177469
70.4141		807070	188686
70.4164		601509	251852
70.4205		695368	203143
70.4434		590513	210544
70.4485		614582	158558
70.4577		583980	221166
70.4722		625958	204552
70.5044		660862	260353
70.5123		912297	158702
70.5145		609016	230695
70.5705		1606908	270331
70.5708		716386	362626
70.5897		650861	148888
70.5983		660518	115593
70.6012		615841	226792
70.6022		672694	197152
70.6096		648903	209534
70.6344		608582	244033
70.6366		597042	212467
70.642		785761	223936
70.6424		914232	222714
70.6431		1246228	211932
70.6603		615245	118428
70.6655		671002	218822
70.6981		667482	243422
70.6993		626879	243793
70.7019		618416	210701
70.7068		964413	203909
70.7344		676977	113165
70.7405		753207	202347
70.776		624753	170418
70.7979		639766	125325
70.8208		619485	160488
70.8231		683817	160558
70.8377		636855	229922
70.8404		584542	176647
70.8479		624375	152510
70.9079		653727	179599
70.9216		584046	205346
70.9291		597735	132126
70.9784		606507	194870
70.9992		748812	238004
71.0167		636299	166218
71.0227		810930	192029
71.0502	1+	600052	172116
71.0573		594029	191406
71.0689		710512	132726
71.0856		602699	249645
71.1087		586041	176600
71.1318		648750	207919
71.177		693152	263196
71.178		611741	145126
71.191		598599	287456
71.2235		623720	233107
71.2596		614990	238516
71.2681		608965	108796
71.2782		672674	200369
71.2821		637208	189416
71.2925		616074	146364
71.2968		584805	224798
71.3157		654739	226103
71.3182		637582	211335
71.3275		620934	204591
71.332		621240	249667
71.3366		586489	190288
71.3426		594952	267132
71.3557		589985	124054
71.3945		799559	153527
71.3986		595828	113948
71.4005		616003	130850
71.4183		626287	253801
71.4193		580880	192482
71.4379		599324	211635
71.4447		582912	183420
71.4517		617348	250118
71.4662		639454	135734
71.4976		590176	237038
71.5062		589133	169440
71.5087		683960	255476
71.516		609744	271910
71.5301		636129	132363
71.5386		640366	235395
71.5473		635717	214653
71.5575		623028	225240
71.5773		675272	267718
71.582		713187	149672
71.5837		606789	273563
71.5882		639081	153183
71.5979		584417	300329
71.5999		594557	167454
71.6174		616324	277405
71.6461		610261	244665
71.6526		591472	195719
71.6569		610158	253856
71.6635		584274	253894
71.6728		1078577	225885
71.7125		629389	192187
71.7194		635538	244219
71.732		630349	145193
71.7739		591118	188730
71.777		681763	206005
71.7884		653076	207676
71.7891		583127	169788
71.7963		621788	219535
71.7974		624932	274590
71.8061		599578	228115
71.8134		677893	161683
71.8197		600342	175999
71.8211		653596	183960
71.8317		708289	148260
71.8796		649286	203159
71.8914		656907	242756
71.8933		631871	214835
71.9019		650845	202192
71.9237		601147	172166
71.9549		622235	284340
71.9745		666152	125802
71.9785		658673	207641
71.9872		593677	151601
71.9977		748796	214892
72.0093		691120	203035
72.0217		714836	199949
72.0446		622619	214636
72.053		585149	236036
72.0537	1+	659851	212533
72.0547		609545	256943
72.068		622042	216050
72.0722		633480	233226
72.0762		620577	193491
72.0808		12286633	197264
72.0996		666238	165967
72.1021		648534	231778
72.1028		661406	180409
72.1358		581710	208231
72.1375		594149	274735
72.1724		660556	145414
72.1741		582406	247994
72.1803		650743	241111
72.2189		611459	186770
72.2293		631964	165475
72.2346		656682	168126
72.2407		652773	182069
72.2489		624269	198937
72.2601		587333	250844
72.2618		642945	253933
72.2709		708261	248964
72.2736		658086	163185
72.2927		698809	131100
72.3186		601993	207804
72.3318		615669	178009
72.3339		652471	208203
72.3424		688448	163518
72.3798		591910	177465
72.3862		591317	176215
72.4		633205	194990
72.4021		674433	219822
72.4339		643321	181921
72.4425		662757	156932
72.4857		676670	116605
72.4974		631815	178093
72.5214		706498	159201
72.5276		608296	202665
72.5351		594712	243220
72.5398		684477	215477
72.5623		599255	240557
72.5927		628192	169311
72.6036		580920	152860
72.6094		797079	176160
72.6142		619752	196858
72.6256		843979	133991
72.654		597826	116319
72.6625		631316	247028
72.6641		583185	175558
72.6745		597164	301014
72.6781		603280	142671
72.6817		654039	172405
72.6851		587289	259453
72.7245		674734	150060
72.7406		711563	205132
72.7438		597989	258103
72.7496		686822	203489
72.7651		665321	123349
72.776		607977	203105
72.788		596732	159544
72.7937		616212	218962
72.802		619968	200263
72.8093		819309	202909
72.8532		657719	222140
72.8653		608000	261966
72.8701		603934	136979
72.8851		587767	180447
72.8968		620322	182489
72.8993		615866	203625
72.9009		620588	122783
72.9308		633203	153946
72.939		662856	223973
72.969		726870	172142
72.9897		611756	227504
72.9971		826600	231881
73.0035		707223	269339
73.009		3439005	228002
73.0117		606637	212351
73.0398		629722	128720
73.0485		596226	224818
73.0533		653056	140007
73.0562		592267	144716
73.0635		678296	214148
73.064		664670	245147
73.071		666596	283114
73.0802		812503	204090
73.0842		823231	201995
73.0883		641493	216320
73.0922		621160	191776
73.1034		732905	163014
73.1086		604899	227349
73.1095		612310	180841
73.1149		580926	298337
73.1384		702509	187778
73.147		689997	145425
73.1581		599077	242861
73.1798		675793	235862
73.1805		617686	176944
73.1915		755376	225403
73.222		599263	212106
73.2591		601958	225730
73.2691		603421	186700
73.2785		586095	280952
73.2807		617564	199073
73.2971		633234	189607
73.3076		663343	150270
73.3185		776201	212714
73.3229		634934	146394
73.337		593800	190254
73.3464		637803	295290
73.3553		713370	208216
73.3671		631720	142838
73.3981		587408	186224
73.4287		598000	159804
73.4312		600850	247701
73.4588		658549	193835
73.4608		618286	178223
73.4678		619064	200375
73.4803		598983	211947
73.5526		582465	178688
73.5562		653956	171964
73.5581		693598	181461
73.567		626733	221857
73.5714		674110	179577
73.5747		595705	276624
73.5795		612816	209342
73.5951		662604	202973
73.6107		738295	237379
73.6235		617152	280476
73.6806		1271209	368153
73.6809		1905673	315078
73.6981		629687	255003
73.704		628552	195780
73.7068		646014	204062
73.721		583344	195703
73.7507		775076	197364
73.7673		589763	217124
73.7694		606910	214432
73.7753		697445	227689
73.7784		757033	215768
73.7876		626612	140841
73.7898		665108	234318
73.7909		614728	128811
73.7971		591278	240783
73.8076		754983	192825
73.818		690319	189127
73.8424		621358	217189
73.8705		1982658	210566
73.8709		2420882	182188
73.8717		3838166	228982
73.8956		596689	161099
73.9201		589325	263867
73.9314		641946	180859
73.9516		691616	228826
73.9546		623471	223153
73.9668		777028	101293
73.9687		593280	233992
73.9837		582878	192106
74.0066		581464	281012
74.0435		725355	206967
74.0714		1196379	151340
74.0724		682990	267070
74.0787		615207	144385
74.0895		668574	149521
74.0965		2679230	200592
74.1253		612498	176542
74.1314		613634	226576
74.1754		638050	191813
74.1929		592455	193855
74.1941		584247	179174
74.1996		637037	146715
74.2178		627608	129445
74.2365		606599	190767
74.2607		598831	264986
74.2665		668215	195411
74.3204		586763	163414
74.3303		656188	174151
74.3441		602752	204107
74.359		588476	226739
74.3599		636367	227708
74.3654		719030	284431
74.3775		700334	227176
74.3783		587289	186424
74.3805		583916	216735
74.3838		587670	197579
74.3968		711798	151612
74.4121		581367	196348
74.4149		627047	190491
74.4169		630498	183009
74.4407		617277	214018
74.4538		622590	189359
74.4737		631200	248844
74.5348		607362	178658
74.5617		605616	201646
74.6403		607568	115216
74.6427		581716	186145
74.6755		588845	222374
74.6772		637392	167802
74.7128		582015	183825
74.7221		744834	195511
74.7618		666384	184731
74.7624		625229	188023
74.7876		596621	157367
74.7935		654201	240030
74.798		608306	176870
74.8046		617058	138654
74.815		643032	136565
74.827		751360	218978
74.8589		627452	263891
74.8642		589999	147092
74.8761		586657	221364
74.8915		597545	208693
74.9013		654103	210964
74.9152		650397	177244
74.917		594321	107405
74.9252		610250	177807
74.941		611294	128957
74.9466		641922	124235
74.9772		696691	175385
74.9862		729250	147625
74.9949		668464	255660
75.0009		611454	115838
75.0123		805924	216773
75.0355		636182	171530
75.0373		620844	235818
75.0441		604750	221553
75.0542		681137	169020
75.0608		613074	147674
75.097		605773	188622
75.1156		643447	239878
75.1241		621100	142916
75.1685		626028	174010
75.1754		585649	192480
75.191		668958	208146
75.1938		594989	174832
75.1985		616152	133071
75.2065		609947	225366
75.2368		590483	154067
75.2543		620260	107587
75.268		582404	147145
75.2761		654545	238869
75.3051		830549	142745
75.3251		596258	169173
75.3267		763255	154477
75.3556		890496	190702
75.3603		708836	197829
75.3621		784561	202491
75.3634		626637	187254
75.3687		685189	135974
75.3782		623893	130319
75.3822		597688	247223
75.4044		624390	168339
75.4063		623067	155317
75.4223		601764	208976
75.4304		649992	230946
75.4775		731666	204301
75.4873		602223	249529
75.5171		645720	131005
75.5387		635167	244370
75.5633		588167	167716
75.5694		661146	212153
75.5848		710549	231350
75.5954		586687	131855
75.6012		620148	182035
75.6285		610061	184438
75.6446		626988	270956
75.6606		584693	130492
75.704		704892	203598
75.7091		670319	227265
75.71		586873	211924
75.7295		683302	248617
75.7371		729205	145050
75.7883		687217	248326
75.8045		613827	238884
75.811		644465	220258
75.85		693422	181243
75.8574		657173	117563
75.8589		583171	204900
75.9233		660941	186865
75.9266		670767	180357
75.9319		600133	144501
75.9454		621126	199166
75.964		635472	186122
75.9657		600995	165480
75.9771		693427	220585
75.9958		683993	179537
75.9986		634651	220268
76.0369		680558	125051
76.0394		679782	231625
76.0521		596896	197295
76.0758		27769294	185042
76.0878		636415	172057
76.0958		586529	149038
76.0973		619358	185657
76.1287		608808	206558
76.1397		757269	143844
76.1526		940887	159145
76.155		603423	218907
76.1607		649083	145147
76.1654		751716	204625
76.1782		662971	133598
76.1946		644393	188961
76.2165		653679	237794
76.2173		586153	263789
76.2367		847335	205961
76.2392		583972	150397
76.2415		625519	141605
76.2471		586827	223942
76.2609		736837	185084
76.2765		607928	195206
76.2926		584920	286037
76.2955		601867	141775
76.301		883048	236186
76.3096		646321	198980
76.3231		584670	148641
76.3453		652426	241513
76.3568		747188	226547
76.39		690309	176344
76.4011		667520	200322
76.423		619457	162125
76.4289		595138	118540
76.4646		641063	165066
76.4959		648243	178975
76.545		602297	167324
76.5464		625452	238754
76.5563		585734	160845
76.5855		744381	170187
76.6045		599158	141990
76.6057		674752	204254
76.6106		584570	93271
76.6147		664566	186615
76.6251		586993	183213
76.6501		584910	180501
76.6525		901663	169688
76.657		713177	173273
76.6602		716256	189781
76.6609		671937	235826
76.6669		833126	132170
76.6676		1123095	230023
76.6752		691979	156402
76.6938		680942	160889
76.6982		1104039	210185
76.7071		621491	228221
76.7458		852149	202774
76.75		618327	259469
76.7616		647134	115662
76.7765		669965	218649
76.7823		800078	149826
76.8175		632239	154529
76.8414		597823	176014
76.8462		607685	270157
76.8965		619927	218641
76.9094		704268	147026
76.9407		677031	135017
76.9544		634460	177316
76.9809		727327	229176
76.9828		633839	237387
76.9975		872283	184186
77.0059		581507	244214
77.0096		591512	177148
77.0152		860943	138194
77.0218		603271	251970
77.0311		581692	159428
77.0334		887301	252123
77.0408		644201	231049
77.0542		592398	183480
77.0598		608675	85125
77.0695		698591	223968
77.0759		668671	167454
77.0791		981077	216778
77.0948		626095	129642
77.1542		652051	230312
77.1569		590888	199153
77.1666		654539	206164
77.1863		614015	236902
77.2061		628876	163527
77.2153		591841	213350
77.263		637818	189471
77.2926		634698	175101
77.32		615674	230003
77.3517		675427	140773
77.3684		611557	233936
77.3716		670730	207510
77.3787		589280	177664
77.38		599159	191579
77.3834		628498	136149
77.4039		699333	198225
77.4164		670293	222847
77.4185		610239	174675
77.439		655751	159526
77.4515		599831	122757
77.5048		648759	210036
77.5127		612573	196682
77.5167		606356	241697
77.5433		602869	178064
77.5658		593345	219984
77.5708		711632	230081
77.5873		584148	173499
77.5897		629529	157052
77.5936		599765	175487
77.6077		663667	194930
77.6118		650551	194625
77.619		665646	250780
77.6464		658717	158907
77.6508		637340	201621
77.6539		708944	228298
77.663		598355	157332
77.7291		719189	167419
77.7419		669741	163436
77.7589		586419	209185
77.8254		581171	183320
77.8368		669361	111132
77.8475		728422	139626
77.8513		603521	168276
77.8563		740293	188986
77.9081		586792	145833
77.9353		611207	218850
77.9595		610056	182463
78.0509		638840	207629
78.0692		593326	235906
78.0845		747120	197336
78.0904		582586	205332
78.0912		648327	188211
78.1007		583315	218637
78.1193		785165	179881
78.1218		793785	207250
78.1236		610180	153044
78.1255		675374	134143
78.1717		595651	192720
78.18		586104	126141
78.189		602319	183033
78.1978		595898	148597
78.2033		691505	226382
78.2203		715525	232133
78.257		701208	202589
78.2678		696365	141044
78.2835		640788	203513
78.3218		806452	231485
78.3262		695117	131208
78.3413		720682	209434
78.3521		608463	202390
78.3544		608910	226372
78.3616		635733	198087
78.3841		621827	161931
78.4013		589525	195862
78.4152		663582	133738
78.4256		585332	203310
78.4446		610871	270924
78.4652		664134	197107
78.5149		586800	227745
78.5169		654662	204600
78.5451		586631	136379
78.5539		649195	190211
78.5837		711450	151264
78.5944		730358	118986
78.6234		710057	226850
78.6402		616517	233916
78.6812		632398	275298
78.6852		678490	150572
78.7229		658100	203803
78.7292		589530	210489
78.7402		716821	167927
78.7466		608977	147523
78.7825		588106	194783
78.8043		584357	252237
78.8101		735193	184473
78.8352		588377	145908
78.8369		623675	197194
78.8432		604627	192502
78.8483		609441	146628
78.8517		673998	189145
78.8556		607380	199997
78.8762		683188	154235
78.8837		634207	169882
78.9111		771588	139313
78.918		591145	208164
78.9186		591497	207333
78.969		703765	217076
79.002		762133	195310
79.0027		730867	197384
79.0055		614182	168377
79.0233		829670	188641
79.0375		657702	225727
79.0438		687510	154240
79.0495		588656	177491
79.0539		654800	174987
79.0657		749250	195352
79.0665		635315	172257
79.073		722226	221859
79.0736		731454	202118
79.1028		616193	190147
79.1042		606005	177244
79.1285		595411	221298
79.1405		679109	196264
79.1478		636751	246333
79.1553		613300	100829
79.1649		638752	153809
79.1705		593597	172642
79.1852		826858	229041
79.1879		585180	230997
79.1891		596479	151926
79.205		705130	150008
79.2183		650198	202524
79.2395		592219	155266
79.2463		844006	135992
79.2773		580814	199452
79.2879		763613	204020
79.3176		617887	157982
79.3204		688032	189239
79.3222		631696	212160
79.3261		632888	231511
79.3373		687962	206962
79.3731		666049	157213
79.3836		656101	209921
79.3976		660683	178207
79.4084		658885	132901
79.4144		582433	130751
79.4192		584545	237077
79.4366		626986	132079
79.4394		816342	193520
79.459		610668	208153
79.4769		704834	130027
79.4834		721032	138653
79.5005		648566	200456
79.5139		690467	236343
79.5347		632150	103441
79.541		594953	197187
79.5722		640469	136258
79.68		582212	182359
79.7093		894730	188966
79.7142		634240	125655
79.7289		659222	151717
79.7392		725097	205699
79.8012		695966	194068
79.807		960088	260079
79.8175		740159	156804
79.8291		590719	171211
79.8866		583788	202509
79.8903		678749	109499
79.8966		601923	157449
79.9015		679467	138963
79.951		642437	190154
79.9577		708249	165415
79.9875		636118	207642
80.0019		686182	133907
80.0101		593358	184841
80.0128		670728	214210
80.049		591516	206385
80.0528		683536	182501
80.0593		662123	250425
80.0598		661209	234968
80.0704		592581	150966
80.0896		620866	146326
80.1189		808652	159430
80.1563		623625	181683
80.1654		649157	153463
80.1966		630790	224816
80.212		659227	129550
80.216		586774	163837
80.2234		616564	201783
80.2365		611175	234534
80.2378		605451	192673
80.2522		588829	109997
80.281		649654	173947
80.2856		601556	252364
80.2862		591406	256118
80.3099		1373999	196704
80.3107		3819295	238671
80.3112		1870127	283064
80.3356		647841	200399
80.344		715917	225382
80.3482		685103	174315
80.3573		646271	136772
80.3799		587696	118218
80.3823		711992	179109
80.3857		785086	169481
80.4139		1000497	207232
80.4218		587099	215773
80.4227		793194	99853
80.4279		604015	193256
80.4379		582559	140174
80.4711		816676	178332
80.5157		737631	124007
80.5172		629332	106220
80.5208		777013	185469
80.5417		655116	223408
80.5617		601796	335139
80.573		646679	165630
80.5785		584398	208156
80.6167		665290	188067
80.6309		779810	235335
80.6497		698211	210557
80.6555		585637	137945
80.6633		602929	156031
80.6783		600032	138345
80.7255		745469	216345
80.7404		726221	160279
80.7533		752335	198709
80.7542		596885	158343
80.7574		631758	181765
80.759		624317	179234
80.7844		656350	185516
80.791		691188	168158
80.811		598640	124320
80.8295		587465	134150
80.8378		650234	141544
80.8443		654980	196138
80.8487		593022	116890
80.8898		652964	164919
80.948		2105227	166696
80.9496		743989	168677
80.9816		654077	191257
80.9899		704230	199141
80.9938		669748	171233
80.9964		686946	197541
81.001		632426	183474
81.0095		585013	166223
81.0187		902079	171195
81.0394		582038	130352
81.0543		875302	156142
81.0555		657594	192163
81.0579		675510	170257
81.0652		606652	180408
81.07		1777418	190475
81.0994		608243	209763
81.1048		709268	161548
81.1223		586267	169664
81.1393		707876	198224
81.1509		602035	190265
81.1898		804076	136548
81.2011		668995	157908
81.2177		652059	110008
81.2214		593544	163980
81.2274		666941	168191
81.2508		619587	137331
81.3027		663482	181999
81.3043		647554	166761
81.3215		583142	151785
81.3269		707266	193866
81.3599		598411	347627
81.3717		746731	196242
81.3993		684749	179654
81.4369		634347	124299
81.441		625991	186749
81.4677		810750	163240
81.4751		778129	84625
81.4843		667260	242412
81.4897		581732	110905
81.4932		609364	168850
81.5109		687706	140166
81.561		623346	176571
81.5654		624677	202061
81.5728		744723	208179
81.5747		756365	121059
81.5888		735236	186287
81.5965		662422	190295
81.6275		587139	228409
81.6577		608703	191051
81.6737		624397	159467
81.6769		648094	134033
81.6951		761739	187494
81.7083		602933	107658
81.7212		1089402	200431
81.73		589916	154113
81.7376		664850	173149
81.7451		621549	226914
81.7459		807823	175549
81.7557		627291	178051
81.7889		666304	159822
81.7973		797831	199589
81.848		654453	158921
81.852		671341	193358
81.8619		614992	168741
81.8704		592595	244238
81.8722		628282	201757
82.0037		734940	228759
82.0234		677107	161319
82.0332		607868	138269
82.0455		672104	200062
82.0705		647209	180861
82.0714		589951	196407
82.0946		633224	177675
82.1072		630875	174812
82.1104		726134	156393
82.1432		721544	159773
82.1507		733786	177877
82.1565		728640	188852
82.1882		1025279	284474
82.1888		1986643	163746
82.1976		600367	266157
82.2161		581442	141869
82.2586		608294	174195
82.2623		789336	221089
82.2652		629906	223925
82.2852		714295	160433
82.2862		700801	187759
82.2897		611555	197683
82.2953		820803	154784
82.3005		853494	128755
82.3105		586596	147061
82.3152		592434	109989
82.3258		594934	197679
82.329		590215	167608
82.3657		776096	191456
82.3741		712833	154885
82.3975		628585	173915
82.4509		601487	212080
82.501		581385	185905
82.505		646770	115266
82.5114		583032	131516
82.522		596180	232400
82.5282		583278	152481
82.5699		654104	172253
82.5782		624299	145870
82.5948		744047	140851
82.6005		697513	185121
82.6033		674539	136174
82.6569		617602	143511
82.6655		612110	213601
82.7134		600056	190243
82.7147		661367	154916
82.7306		618971	251144
82.7505		721264	158314
82.7739		583048	187679
82.8245		611073	191032
82.8518		654252	89950
82.8529		582532	176144
82.875		598594	190834
82.8763		697456	97331
82.8803		678143	151450
82.8997		581220	272459
82.9236		586765	233063
82.9275		884180	176042
82.9316		592722	191858
82.9377		807524	179504
82.9394		771010	157325
82.9515		581470	189724
82.9534		614528	172623
82.9707		627622	173743
82.9901		583314	211522
82.9911		613921	182121
83.0058		624046	158400
83.0217		22865034	168769
83.0252		699866	175130
83.0307		591290	110229
83.0584		630071	211081
83.0604		598334	139244
83.0744		605479	128357
83.0856		1676333	192537
83.0868		911859	147244
83.1102		592306	189165
83.1602		698230	175348
83.1767		686017	171240
83.1818		677435	188767
83.1951		651042	200551
83.2278		681435	169899
83.2366		638742	201107
83.2436		769018	182714
[truncated: 7,129 more rows]

## Sheet: Southern dorsal
m/z	Charge (z)	Intensity	Res.
54.0309		628393	287466
54.0533		638199	228751
54.11		617800	287029
54.8931		571379	239298
55.2023		674918	197731
55.2974		586137	179135
55.3064		608031	244558
55.7293		596421	313686
55.7628		586487	202166
55.845		577857	270153
56.097		571837	195308
56.2312		610663	277327
56.2596		636128	274084
56.362		598014	268643
56.4467		622455	273925
56.4504		588519	259167
56.4598		613598	320524
56.5314		603684	301262
56.5358		576310	188903
56.5419		584141	280407
56.6318		695473	206766
56.7211		633011	240736
56.8137		590977	216790
56.835		631333	273628
56.8471		641912	300291
56.8644		585684	285007
56.9074		626544	282913
56.9079		688370	242278
56.9125		636804	193715
56.9633		602447	274497
57.0163		595648	186423
57.0469		610547	281661
57.0566		740469	291641
57.0605		635482	281958
57.1855		590499	292591
57.2118		618514	296928
57.2205		621098	219846
57.2215		633866	224012
57.3646		603493	175515
57.3713		576254	165726
57.3776		595257	325075
57.389		606586	218131
57.4437		674836	211929
57.4541		572448	291853
57.4593		583887	299651
57.4682		583882	247865
57.4888		575337	309784
57.5565		626572	220453
57.6694		613198	124914
57.6922		685039	244868
57.6963		753404	226589
57.6974		644500	228406
57.7037		588558	197369
57.7608		742331	296486
57.7686		639524	207229
57.7721		611240	226385
57.7815		586577	184421
57.8268		572487	312860
57.8861		597841	296639
57.9175		602089	245273
57.9722		614898	245060
57.9831		697061	224986
57.9835		613262	295261
57.9978		611128	315053
58.0082		581510	360999
58.0347		629031	256315
58.0415		599447	151515
58.0899		692396	204370
58.0993		690833	212032
58.1432		572278	215432
58.1649		671237	270475
58.2066		625376	222174
58.2411		616609	186897
58.2512		606773	222461
58.262		593858	292548
58.2673		634336	293153
58.2689		580273	312140
58.2843		617487	243791
58.2856		673442	276038
58.3017		570975	195587
58.3049		598007	311348
58.324		640912	225376
58.3444		575701	212958
58.3474		617433	284104
58.3582		603296	327869
58.4076		760618	283744
58.4427		753531	271232
58.45		586950	178741
58.4639		633418	258625
58.5031		600024	289879
58.5131		573128	177523
58.5215		576457	232451
58.5303		656984	269009
58.5351		633458	149809
58.5367		633321	325166
58.5381		763279	191243
58.5467		598343	194667
58.5489		639421	258623
58.5581		571981	336481
58.613		616591	170440
58.6236		642259	244543
58.6514		582989	151880
58.6793		646903	192344
58.7145		669526	337285
58.7372		681029	185689
58.7638		587453	332788
58.7842		633993	203526
58.7994		728654	241579
58.8045		593527	184300
58.8125		578730	205991
58.8318		587998	312520
58.862		590904	299579
58.8718		620000	241630
58.883		673255	312103
58.8971		770919	187165
58.9006		816352	246001
58.9115		595200	353786
58.9299		583343	262066
58.9314		715008	274180
58.9329		666322	259737
58.9451		628305	195396
58.9522		577611	223081
58.9581		591502	263321
58.9813		642296	145985
58.9836		633602	194894
58.9914		586298	331957
59.0034		694509	278872
59.0271		577851	307817
59.0282		673127	220853
59.0302		594196	270916
59.0347		685279	195662
59.0429		578411	233125
59.045		583794	248609
59.0577		593245	252012
59.0603		611711	229938
59.0883		592478	230745
59.0959		582298	176718
59.104		611545	282876
59.1273		580570	196016
59.128		699268	296094
59.1341		602278	255365
59.1393		610246	273685
59.1487		616474	233689
59.175		649894	226771
59.18		572625	205225
59.1809		696037	272206
59.1972		616878	206490
59.2005		611093	226970
59.2026		631338	202171
59.2038		633797	294809
59.2269		651202	175726
59.2298		576835	173766
59.2414		576503	272457
59.3116		617897	241361
59.3141		712383	306128
59.3566		590946	341924
59.3666		602328	354737
59.3792		634945	303259
59.4001		577861	293266
59.4052		622576	295193
59.4061		663394	274039
59.4217		653773	198673
59.4294		729901	206333
59.4328		654460	235571
59.44		602834	191126
59.4695		611015	206457
59.4831		591157	316567
59.492		580693	173505
59.4928		629241	322853
59.5057		575405	291346
59.5926		599835	333916
59.5947		616850	335179
59.622		596421	238298
59.6609		571779	226559
59.6621		588435	327093
59.6686		700054	297549
59.691		624703	319923
59.6921		639095	241963
59.717		845010	213190
59.7839		591189	303407
59.7968		650355	144393
59.8001		587591	214222
59.8388		647154	196579
59.8461		629121	174782
59.864		673510	195198
59.8733		625082	194494
59.8943		674303	261931
59.9023		621590	188734
59.9268		776913	288371
59.9519		712199	215830
59.9533		651192	225585
59.9795		574374	287233
60.0276		576879	288086
60.0284		600502	233360
60.0555		753939	278582
60.0565		604517	180210
60.0869		661704	145248
60.1172		605029	331754
60.1197		842492	209579
60.1242		744447	159987
60.1304		658563	216540
60.1388		571599	300070
60.1413		575820	281405
60.153		690696	157935
60.1593		601697	251326
60.1693		812050	276415
60.1876		601708	304971
60.2287		592974	317682
60.2452		578017	315133
60.2484		602337	287671
60.2606		591445	187648
60.263		659837	256930
60.2634		601160	231115
60.2853		622437	236852
60.2888		623909	239152
60.3064		603811	248337
60.3229		609436	213959
60.3344		575051	225405
60.3662		636345	319267
60.3883		659319	212220
60.4164		585737	196104
60.4221		696729	227527
60.4242		698496	147429
60.4265		580047	252316
60.4315		606342	233426
60.4418		679771	211084
60.4424		643363	297694
60.4427		637599	336785
60.4499		587358	215962
60.4644		611111	222050
60.4685		629482	207376
60.4718		624608	183184
60.5136		690455	286487
60.5209		597516	246529
60.5325		640078	232351
60.5379		584243	201122
60.5503		579416	165959
60.5685		665338	266811
60.5856		727051	201786
60.6032		766499	179046
60.6207		619675	186862
60.6318		668019	255209
60.6347		868691	235232
60.6413		589483	225096
60.6436		609717	172382
60.6543		588876	245270
60.6666		642269	227367
60.6771		620294	171613
60.68		601450	209818
60.7096		577294	180755
60.7126		582550	265816
60.7279		722283	271651
60.7331		669004	223623
60.7741		774726	258269
60.7809		624879	234110
60.7989		580028	284506
60.8084		659136	333811
60.8111		576010	264703
60.8195		598814	187891
60.8206		595401	248939
60.8426		574698	290660
60.848		614791	266540
60.8524		712175	265216
60.8588		580021	196378
60.8647		583241	283749
60.8654		822124	160977
60.8663		577497	312417
60.9085		612602	243603
60.9131		600215	294077
60.9197		676449	268165
60.9426		613819	178455
60.9639		593784	270730
60.9725		615161	204486
60.9814		588648	158373
60.9825		602039	213664
60.9951		622176	267433
61.0018		627725	184954
61.0106		663773	205085
61.0175		586568	263683
61.0274		615727	213621
61.0375		611060	263411
61.0485		611142	199983
61.0502		577719	210640
61.0614		704362	240721
61.0641		693036	172071
61.0677		587831	206790
61.0745		621041	208017
61.0765		770356	204183
61.085		742460	212134
61.0921		578925	247965
61.0963		678980	148369
61.1133		632476	147616
61.1157		838255	232087
61.1182		593486	260661
61.1473		632956	274221
61.1555		790809	159529
61.1722		591981	286012
61.2167		591570	236405
61.2173		644224	292426
61.2356		625603	122206
61.2405		793305	257223
61.2415		608322	172248
61.2439		604457	227142
61.2751		648970	262146
61.2894		630899	247894
61.3074		584993	131795
61.3107		587335	233310
61.314		625319	190875
61.36		672406	284297
61.3616		608284	218273
61.3629		615695	293708
61.3734		586013	175616
61.3867		609721	279426
61.4272		666423	162972
61.4506		610700	234879
61.4579		594706	174109
61.4652		707993	235670
61.4688		724033	285857
61.4692		572408	257029
61.4901		581185	210049
61.4974		612923	362082
61.5092		713602	205783
61.5263		583540	228224
61.5349		666162	221468
61.5407		604508	235274
61.5435		682312	197936
61.5578		737420	209957
61.5763		626066	156463
61.5996		597283	299818
61.6063		578906	152485
61.6155		586692	211371
61.6184		682814	193784
61.6269		613074	211939
61.6435		693179	234663
61.6487		586052	257163
61.6504		600041	127481
61.6572		643182	196082
61.6765		573023	246159
61.6843		685271	221392
61.7019		581849	249321
61.7047		842377	190347
61.7075		661004	234289
61.7163		684501	263557
61.7194		624524	215466
61.7361		668384	187832
61.7396		610093	281991
61.744		667439	257923
61.7558		584095	245481
61.7799		609329	312580
61.7938		675050	221852
61.8006		687704	293497
61.8092		625338	287862
61.8136		586290	248818
61.8477		627272	194828
61.8583		597258	206178
61.8623		682142	139300
61.8644		584684	269419
61.8674		620389	182714
61.8738		593042	255585
61.8795		693112	302634
61.8946		572252	154571
61.8975		623825	177276
61.9026		575836	326496
61.9054		572017	174645
61.9142		573062	289569
61.9196		660159	244076
61.9342		580260	243792
61.9611		584331	154856
61.9782		715003	241806
62.0082		646696	232532
62.0148		681559	178210
62.0226		675944	201687
62.0284		713062	249887
62.0314		587268	178046
62.035		648010	245909
62.0507		587324	143457
62.0554		785326	125237
62.0571		728489	148442
62.0637		675106	291352
62.0686		627360	241732
62.0773		573244	227520
62.0793		642032	236542
62.0875		651867	228780
62.1058		675561	177303
62.1268		621280	176031
62.1311		600949	312034
62.1416		608796	248301
62.1547		592074	279227
62.1583		584610	191864
62.1626		591179	271332
62.1726		690591	285339
62.1903		720752	257415
62.2		581409	152512
62.2174		572662	129840
62.2264		681271	269606
62.2273		572623	284785
62.2338		720862	283488
62.2517		670445	265316
62.2521		572123	230231
62.2567		587703	232612
62.2671		662698	152141
62.2678		646597	236770
62.2705		629603	224516
62.2728		691981	176295
62.2767		630305	299419
62.3123		607881	273899
62.3262		590560	186617
62.338		602313	194175
62.3486		589880	264071
62.3537		611262	320727
62.3541		610140	171690
62.3673		640603	235672
62.3693		643488	164746
62.3735		650055	257501
62.3903		630414	278866
62.4014		670938	272275
62.4042		703538	257124
62.4115		625070	236485
62.4124		630722	211658
62.4164		696720	215337
62.4186		616279	196009
62.4286		666920	230158
62.4308		575083	240624
62.4343		641514	171252
62.4381		591688	209330
62.4505		619311	311380
62.494		647936	214517
62.5		591681	136035
62.5247		629135	258175
62.5393		572100	231055
62.5526		616954	165858
62.5651		572902	260731
62.5782		625004	185613
62.5934		603268	279948
62.6008		573458	198814
62.6045		728037	144941
62.6383		574547	239359
62.6592		652688	274290
62.6596		660624	253132
62.6795		586316	209172
62.6929		600077	160538
62.6948		581694	299992
62.6999		586274	278547
62.7011		653743	244848
62.7085		654737	247775
62.7424		597772	213488
62.7446		583597	191682
62.7483		617140	222906
62.7606		655978	277072
62.7905		646111	243173
62.7958		636577	136944
62.8116		619734	159012
62.8133		632902	190075
62.8183		684330	191767
62.8224		634069	272546
62.824		596931	181096
62.8603		597256	207343
62.8789		768591	166077
62.8802		573101	280301
62.8807		626693	309154
62.8821		623064	284751
62.9043		697359	226769
62.9122		638492	256225
62.9167		698759	264092
62.9191		639173	212528
62.9504		590662	285215
62.9626		689666	217207
62.9649		593608	251567
62.9885		598959	264242
63.0075		734555	200769
63.0097		603311	261398
63.0185		661487	239868
63.0192		599142	290321
63.0249		592418	218682
63.0309		581555	303348
63.0371		698307	272027
63.0439		718605	263795
63.0449		603576	299687
63.0569		612918	221022
63.0708		637315	249127
63.0921		619714	236972
63.1017		577226	216216
63.1144		624951	214848
63.1432		590863	192087
63.1481		618986	193902
63.1652		687309	170782
63.181		576305	222741
63.1948		598949	199230
63.2026		648228	239809
63.2237		724013	263919
63.225		631469	331941
63.2259		631022	186129
63.2356		665356	307782
63.2467		599237	234365
63.2496		573104	221216
63.2946		578059	239326
63.3017		579849	301672
63.3125		683702	132553
63.3339		579465	260973
63.3353		572000	259364
63.3361		625729	235679
63.3372		582133	143275
63.3417		587350	276340
63.3452		609837	224984
63.3587		582853	230426
63.4068		593416	257530
63.4145		653758	210463
63.4231		640281	214411
63.4344		606430	151222
63.4372		580999	205839
63.4467		572622	276414
63.4519		659474	257569
63.4557		672579	137257
63.4579		604756	155285
63.4595		571824	184406
63.4818		649392	242407
63.484		754100	204954
63.4898		806493	178941
63.4973		693333	205157
63.5034		582432	214799
63.5211		612254	231614
63.5331		582390	221545
63.5359		653787	183415
63.5512		589033	237576
63.5585		680480	156034
63.5637		687807	137752
63.5651		614025	238397
63.5815		610564	211517
63.5924		794909	159124
63.6035		570989	298019
63.6108		578608	286413
63.6132		590115	246274
63.6195		582352	300710
63.6239		681620	245548
63.659		668879	175750
63.6623		587631	289637
63.6709		598880	190489
63.6861		572461	187150
63.6874		575422	256186
63.6885		570817	250435
63.698		635107	219859
63.7197		672850	124293
63.7284		648212	269229
63.7415		622229	224470
63.7434		691563	270508
63.7518		619279	140917
63.7662		599397	216683
63.7825		623405	244756
63.7883		708545	187439
63.7904		634058	209029
63.8037		672515	212782
63.8098		649921	256098
63.8146		609881	207607
63.827		607126	245416
63.8386		573298	178106
63.8463		630122	145624
63.8473		621458	139538
63.8506		658159	222570
63.88		642663	237900
63.8804		631208	313604
63.8901		669922	228353
63.9034		641292	162051
63.917		703336	223780
63.9189		595470	201247
63.9225		609942	150038
63.9259		646849	219533
63.9352		814714	194822
63.9384		667850	170989
63.9635		573994	260101
63.9666		663252	231565
63.9675		651310	246449
63.983		649688	270025
63.9972		589657	230153
63.9997		608976	144871
64.0035		719932	251526
64.0074		662679	267640
64.0086		675843	258111
64.0105		675212	233364
64.0263		585902	124172
64.0276		716484	180586
64.0349		574883	280028
64.0397		585422	292753
64.0417		808638	168549
64.044		613795	288319
64.0454		710858	176661
64.0488		598155	250811
64.0656		653600	266023
64.0735		630553	193602
64.0924		579001	224721
64.0975		584490	168125
64.1139		605960	178179
64.1261		650244	229436
64.1511		791474	136974
64.1575		578389	182640
64.1623		663155	153380
64.1643		720924	241523
64.1681		638028	161898
64.1836		582636	149924
64.1921		609359	255821
64.2022		595361	167379
64.2032		699912	228723
64.2131		668294	191494
64.223		595507	173115
64.2381		675407	270443
64.2465		575053	273673
64.2502		581330	211073
64.2565		578462	173958
64.2621		614194	159453
64.2637		583982	245093
64.2678		660513	221202
64.2802		585896	200182
64.282		686696	182559
64.3019		625611	231161
64.3056		614763	249132
64.3242		604909	172745
64.3555		615296	185817
64.3628		646692	194756
64.3852		643412	173815
64.4053		647590	149021
64.4082		629002	217579
64.4149		588823	237265
64.4303		696306	195867
64.4744		590127	269986
64.476		864365	246998
64.5182		575485	199921
64.5297		592587	194023
64.5304		799614	268265
64.5309		584964	259986
64.549		630171	245893
64.5524		602677	276631
64.5558		628915	203236
64.5657		580767	199102
64.5725		618922	161498
64.5774		671679	234271
64.5896		720746	156676
64.5936		590786	196204
64.5946		665937	271632
64.6069		639575	230620
64.6254		653600	251202
64.6372		580320	275203
64.6434		598233	256636
64.6473		577416	161134
64.6549		582238	245775
64.6757		610384	260506
64.6905		582649	222615
64.7073		586942	263345
64.7123		689572	192690
64.7355		581108	216992
64.7377		597922	293589
64.7387		576967	257151
64.7419		750698	183539
64.7871		637491	221617
64.7906		687943	136204
64.8207		615445	145694
64.8341		698545	205354
64.8407		631777	173530
64.8636		582655	140630
64.8766		588679	172297
64.8883		583928	260473
64.8935		638256	154363
64.9203		655153	184389
64.9352		713514	268874
64.9399		709999	158149
64.947		714203	211598
64.9482		613332	278607
64.9502		737760	209528
64.9649		596248	271194
64.9721		601708	261914
64.9755		578363	177335
64.9787		682604	197101
64.9868		585688	189275
64.9943		674317	215633
65.0023		629050	181607
65.0061		649300	255121
65.0235		601746	198723
65.0267		843865	256818
65.0385		587927	223760
65.0448		626395	218705
65.0514		656972	269840
65.0709		639293	177958
65.0811		602806	156417
65.0916		711989	224123
65.093		625555	136504
65.0951		588012	130852
65.1075		650439	282219
65.1225		606804	250107
65.1305		605839	220060
65.1326		600012	267467
65.1455		647833	278104
65.1479		622899	216150
65.1542		634885	167751
65.1683		598195	316577
65.1695		662556	299391
65.186		588531	163123
65.1996		655287	186163
65.2185		577563	259374
65.2308		595119	275904
65.2343		709677	225011
65.2349		625132	141284
65.2406		695346	176904
65.2465		580124	253215
65.2535		622287	230826
65.2701		581368	247558
65.3063		623559	234099
65.3209		658983	143297
65.3335		585566	198785
65.3388		579193	188508
65.3554		672785	288795
65.3723		577005	204326
65.4106		602539	190267
65.4129		694998	174259
65.4255		608468	267108
65.4395		609046	269919
65.4427		680316	206788
65.4576		587309	169784
65.4664		672402	72210
65.4683		574048	175794
65.4852		580142	185515
65.4858		656730	266384
65.5049		727324	161460
65.5056		628505	171738
65.5251		638082	173115
65.5423		582250	211641
65.5789		817610	157748
65.5872		583341	158761
65.5974		760686	229753
65.6032		628753	250851
65.6038		572992	229048
65.6127		694506	274315
65.6219		575460	273223
65.637		587270	292032
65.6399		579625	238458
65.6475		575431	180634
65.6513		584739	276944
65.653		581655	273744
65.6577		614725	226333
65.6595		633510	243386
65.6682		604792	230132
65.6959		619139	236387
65.6978		640302	245783
65.6991		627817	157999
65.7066		676500	261385
65.7115		618601	160639
65.7181		586740	199215
65.7354		635067	165571
65.736		632986	282389
65.7386		647351	252041
65.7797		757102	225124
65.8225		626243	225328
65.8242		640749	311547
65.8633		741152	285655
65.8692		667550	228404
65.883		691084	158262
65.9037		572377	281398
65.9075		730037	245948
65.9224		570898	176443
65.9637		588994	252832
65.9703		612260	301903
65.9803		632093	225097
65.985		623645	218691
65.9892		851444	220422
65.99		581016	254986
66.0123		799622	236563
66.0156		590208	153359
66.0238		702536	217015
66.0363		625145	251786
66.0465		641917	152565
66.0555		602645	158655
66.0759		612730	161993
66.0802		700756	180456
66.0858		800351	183591
66.1084		677345	171518
66.1098		580843	158996
66.1145		686694	179849
66.1193		588714	164652
66.1271		621331	200765
66.1346		775115	244378
66.1549		703918	177170
66.1615		616850	171751
66.1761		618240	254509
66.1854		649865	186784
66.188		589200	220974
66.1946		576555	207479
66.1955		643749	237242
66.1978		586550	226340
66.2072		701519	187856
66.2294		675578	174181
66.236		683095	272705
66.2619		680158	211618
66.3097		599544	216149
66.3149		572866	213790
66.3441		778503	201842
66.3653		586267	258388
66.382		618165	208119
66.3844		571610	283796
66.4145		656827	215159
66.4206		588394	143551
66.4227		704968	202373
66.4458		584752	302639
66.4589		614498	222290
66.4607		603950	230105
66.472		590452	210920
66.4741		602751	183223
66.4788		626238	277717
66.5054		622171	217155
66.5232		618039	214208
66.5248		651605	186776
66.5357		734727	158266
66.5602		660249	223182
66.5728		741091	223095
66.5873		790671	233929
66.599		583825	215451
66.6141		628730	201765
66.6151		668804	301499
66.6235		621604	282630
66.6446		807344	194810
66.6561		587098	298572
66.6895		645481	164671
66.7138		662969	220950
66.7211		586600	100164
66.7228		572572	265843
66.7285		623097	227006
66.7336		614085	151409
66.7392		661105	187428
66.7552		588422	191129
66.7758		640460	117862
66.8211		641295	290165
66.8256		587023	225230
66.8302		672523	234518
66.8337		583924	199425
66.8644		663805	180860
66.8749		581106	274500
66.8829		634708	162976
66.8878		648637	249577
66.8901		682742	204984
66.893		713295	136059
66.9048		674051	178958
66.9107		619327	226867
66.9244		600062	152477
66.9272		576729	173894
66.9284		577782	193595
66.9453		651802	236402
66.9485		638377	229959
66.9732		580625	181207
66.9836		583038	248919
67.0192		747114	129863
67.0208		884804	133874
67.024		618887	186161
67.0314		572528	222240
67.0487		577635	214432
67.0548		571198	230229
67.0721		595733	141306
67.0824		583819	239205
67.0868		599047	234393
67.0932		695240	202482
67.1012		765303	180616
67.1161		664310	192658
67.122		580401	212645
67.14		659837	239306
67.1405		612069	251065
67.1608		596452	233840
67.1625		604844	255372
67.1802		608968	174786
67.1816		631277	219429
67.192		578913	237836
67.1942		655850	266411
67.2075		576175	192104
67.2306		622783	227539
67.2337		636950	147122
67.2599		621400	247753
67.3226		648220	266898
67.3296		580836	179801
67.3444		679560	203159
67.3465		749021	255925
67.3512		626737	190544
67.3565		578787	187820
67.3638		626355	280759
67.3643		650103	248742
67.3858		596533	180919
67.3952		600736	255909
67.4139		794298	215407
67.4196		668883	162552
67.4283		885377	236869
67.462		766147	195549
67.4828		614941	248651
67.4864		577444	178986
67.5111		635627	208753
67.5246		585383	216227
67.5266		577363	270415
67.5272		573560	298063
67.5289		635526	236581
67.5336		598422	124652
67.5421		699666	210746
67.5455		571793	281740
67.5539		616975	257178
67.5605		846215	143325
67.568		574767	241125
67.5818		572714	274587
67.5932		851624	172176
67.6028		602374	137816
67.6176		586101	162291
67.6454		570806	271418
67.6721		679232	209364
67.6804		642443	220407
67.6975		586675	228062
67.6992		626709	296463
67.72		581515	234112
67.7233		574346	156997
67.7246		699472	178606
67.728		577795	220384
67.7295		642952	158381
67.7312		570708	190162
67.7342		596840	173165
67.7407		618420	289835
67.7613		576778	213169
67.7621		595773	239082
67.7759		646867	189626
67.7884		707576	295218
67.7937		629944	203889
67.7969		686169	212748
67.808		601105	255623
67.8495		615219	223153
67.8855		658119	245188
67.903		588523	140762
67.9091		574612	152944
67.9126		580237	181154
67.9496		574242	226803
67.966		571136	212845
67.9996		643620	246284
68.0018		650805	210936
68.0131		574777	198200
68.0173		650826	239677
68.0344		612505	147444
68.0371		600681	294946
68.0428		676428	209003
68.0481		617294	230138
68.0644		746754	220431
68.0752		592540	151640
68.0877		754481	205433
68.0951		577685	209242
68.1062		717509	230506
68.1256		615398	246965
68.1431		632617	192508
68.1446		612215	238990
68.1468		573067	270589
68.1795		681379	159193
68.181		602662	198846
68.1853		570683	186365
68.2063		737042	160234
68.2474		644904	211594
68.2599		587503	157698
68.2687		658796	175919
68.2742		603747	189865
68.2771		573616	266915
68.285		753162	207549
68.2933		671285	230636
68.3191		598462	250386
68.3238		638728	169990
68.3356		590107	182891
68.3408		606005	137163
68.3453		605733	168084
68.3469		659653	203439
68.36		675749	206955
68.3633		639393	232108
68.3706		632610	251781
68.3918		590401	212486
68.4098		579742	203991
68.4182		579332	171547
68.4193		639603	186747
68.4232		704519	222289
68.4253		661091	231787
68.4301		585559	199451
68.4342		574895	253532
68.4398		804581	169240
68.4457		574358	187084
68.452		618172	156209
68.4565		615915	225231
68.4594		639011	262346
68.4648		596096	223183
68.4691		618834	243149
68.4765		591039	244496
68.4981		649038	227211
68.5015		583411	267509
68.502		620817	244949
68.5072		614536	156059
68.5103		631432	205159
68.5201		716313	247739
68.5266		618113	197845
68.5357		725238	171856
68.5391		681817	275734
68.5404		679874	254823
68.542		727040	148657
68.5503		635661	247302
68.58		614222	231329
68.5873		649175	145058
68.6081		677762	273439
68.6154		573719	183948
68.633		672816	114308
68.6374		632222	268834
68.658		571819	178496
68.6606		597768	218340
68.6623		602545	247642
68.6956		597827	127449
68.7097		624299	292213
68.733		617064	163606
68.7457		599461	182506
68.7536		684706	231289
68.7659		572564	138943
68.7751		721051	169678
68.7913		653251	140284
68.8401		591139	173597
68.8912		598115	232259
68.9043		681242	241589
68.9052		597315	195176
68.9165		695039	158707
68.9265		754540	177244
68.9271		635903	267920
68.9429		692331	257335
68.9444		585043	242491
68.9591		653851	258618
68.9844		577026	145284
69.0092		638598	194136
69.0098		573007	273652
69.0135		580792	201060
69.0447	2+	5095019	208853
69.0591		645177	150932
69.0686		607080	215889
69.0806		637867	201400
69.0831		648504	235640
69.1017		630374	291886
69.1058		571746	149097
69.1136		576903	186863
69.1174		739245	202626
69.119		593558	285425
69.1265		701853	175663
69.1295		666018	207976
69.1752		587426	193867
69.1851		636708	152366
69.1882		619867	139638
69.1892		609761	209807
69.2246		821485	114884
69.2332		582750	194126
69.244		704446	146557
69.2504		607910	242423
69.2793		603369	277897
69.2816		634774	176094
69.2924		705170	150044
69.3119		597521	261816
69.3358		577295	224106
69.3474		599407	203130
69.3609		639144	184420
69.3749		606253	197194
69.3864		598652	183261
69.4097		604095	129447
69.4554		588727	197205
69.4649		634050	252748
69.4655		578940	261612
69.4734		585551	129214
69.4821		605018	247346
69.4853		571689	234129
69.4863		715238	222438
69.5089		591422	114023
69.516		737983	194060
69.5323		657261	213224
69.5339		591778	143550
69.5371		619709	185436
69.5439	2+	620463	190624
69.5595		691110	203881
69.5876		601363	194070
69.6168		658492	150735
69.6288		591829	322139
69.6502		639893	168061
69.6538		579224	273698
69.7067		582615	207026
69.7222		636378	185713
69.7234		581983	126367
69.7252		668667	206456
69.728		622229	194147
69.7601		598333	147252
69.7802		571889	210828
69.7994		573644	205257
69.8055		594607	203660
69.8081		877608	149936
69.8097		656644	177524
69.8253		664999	141761
69.8364		786821	182815
69.8397		578633	241690
69.8407		574741	195324
69.8451		600062	183119
69.8708		826571	183907
69.8863		742741	194233
69.8917		603239	164854
69.8939		655362	208479
69.9006		657136	206109
69.9183		586252	219679
69.9253		665470	249026
69.9374		578484	161579
69.9482		584105	142241
69.955		666450	185067
69.9606		713765	231596
69.9726		691300	205550
69.9952		668121	295507
70.0088		603952	237245
70.0164		593691	217266
70.0312		607554	223924
70.0425	2+	622744	256561
70.0667		638964	202965
70.0752		584608	224680
70.0921		611380	263496
70.1179		685252	178504
70.1414		623839	226244
70.1704		698372	232884
70.1893		681249	151943
70.2136		667098	188340
70.2182		605346	265164
70.2294		715625	123550
70.2634		580392	202286
70.3065		616790	179180
70.3183		647973	220311
70.3259		635675	128069
70.3342		739127	137977
70.3489		799343	223692
70.3536		603547	161133
70.3989		874528	236422
70.4055		745100	195423
70.4103		648826	219975
70.4319		596891	269627
70.4381		689885	97401
70.4497		612976	214274
70.4509		704017	219783
70.4582		616674	225711
70.4741		577548	153438
70.4795		649204	135951
70.4805		582651	272745
70.4823		573423	217788
70.513		592520	197932
70.5141		596532	171733
70.5222		686656	282404
70.5284		647313	204991
70.5482	2+	693475	196168
70.5651		630736	233933
70.5897		620871	144496
70.632		607841	197965
70.6636		634230	138591
70.7148		586361	170461
70.7342		580483	133275
70.7453		746710	201631
70.7908		713248	130764
70.7989		597869	217414
70.8008		621918	199080
70.8157		669247	196958
70.8428		612612	242705
70.8514		604870	147368
70.8542		589344	178020
70.8615		585206	205081
70.9032		624814	150255
70.9312		591033	138955
70.9329		621805	167824
70.9366		768531	158889
70.9643		692942	192482
71.0146		609366	239902
71.0271		648240	172762
71.0311		616319	122163
71.0329		727581	148004
71.0415		639237	234311
71.0742		728652	198298
71.0909		571162	215726
71.1055		581731	147225
71.1083		610522	241671
71.1232		801517	179456
71.1312		582254	245831
71.1407		707011	146708
71.1476		715322	193066
71.1518		707652	182030
71.158		855000	195755
71.1623		593686	167764
71.1813		614245	241568
71.1962		575719	228108
71.2061		629861	165371
71.2091		926680	180371
71.2102		611383	243246
71.2114		665261	175560
71.2186		644795	134939
71.2202		587138	219740
71.2319		594702	241687
71.2521		856480	163066
71.2626		572378	195735
71.267		616717	200462
71.289		651121	168772
71.2947		579948	200389
71.2962		575240	246199
71.3358		655203	228694
71.3472		636482	241755
71.3511		615888	164557
71.3582		587310	218019
71.3748		646791	197363
71.3783		655439	160022
71.3834		635369	176592
71.4007		649022	185576
71.4304		610239	172596
71.4413		726027	190534
71.4467		576587	249949
71.4561		630431	188941
71.4944		598606	107063
71.5055		773647	198211
71.5143		611280	176677
71.5213		651436	266017
71.5373		578121	194324
71.5492		593336	278750
71.5585		578347	154639
71.5952		601650	176774
71.6114		668336	136535
71.6899		615484	198275
71.696		588557	213368
71.7431		604897	202018
71.7442		742984	201245
71.7584		612196	235981
71.7642		666628	159898
71.7765		709176	220406
71.7906		722096	211868
71.7939		703861	146618
71.8099		708888	206821
71.8202		585868	166699
71.8347		642577	260823
71.8423		571575	235379
71.8572		746627	190019
71.8748		633313	228057
71.8785		587047	246171
71.8801		608884	200867
71.8823		570951	141897
71.889		592213	145997
71.9215		646391	118523
71.9759		696050	159208
71.9838		689815	244092
71.9987		612505	263861
72.0118		704149	181008
72.0165		577067	214805
72.0213		589313	222444
72.0266		648292	243258
72.0424		644467	146293
72.0644		604817	224972
72.0983		948655	144030
72.1079		645519	188045
72.1294		651880	253136
72.1312		688469	164653
72.1443		812241	182709
72.1547		601074	264329
72.1923		691307	154255
72.1951		664694	149960
72.2334		587799	153137
72.2593		630188	222898
72.2603		636874	159093
72.269		576240	199219
72.2767		572403	275360
72.3204		589398	163105
72.3225		587321	273588
72.3236		763246	200478
72.3296		587486	263286
72.342		612238	229915
72.3487		589773	234456
72.3525		662948	186025
72.3674		611171	132192
72.382		585344	224127
72.4335		584789	214610
72.4366		584858	217003
72.4459		616604	170141
72.4602		576012	130229
72.4739		798535	158815
72.5009		670974	216219
72.5208		587472	174953
72.5263		650103	201000
72.54		571149	203856
72.5559		631734	198913
72.5923		599719	165688
72.6024		613666	121909
72.6153		689073	201425
72.6765		615183	180427
72.6824		580466	250145
72.6854		641099	276250
72.6891		690074	119756
72.7148		582099	180232
72.7382		573243	129414
72.7393		850489	151576
72.7473		649142	149121
72.7616		617732	268634
72.7849		572306	233743
72.7954		599732	214822
72.8117		656909	172924
72.8154		642005	158775
72.8254		607723	239819
72.8332		614137	171539
72.8426		575584	237916
72.8494		616800	125045
72.8526		658998	195271
72.8539		808391	154583
72.8557		640959	158251
72.8659		610772	223408
72.8711		585307	189924
72.8859		634622	113943
72.9049		704956	144558
72.9248		646032	154524
72.9338		655276	229378
72.9412		626203	201183
72.9477		714245	175173
72.9506		638818	175567
72.9528		847630	205590
72.9571		616480	162721
72.968		677760	287684
72.9734		760249	166763
72.9885		589647	192120
72.9912		618662	287856
72.9937		605573	138607
73.0048		580326	165788
73.013		643119	151272
73.0182		624402	207368
73.023		575127	175344
73.0364		592899	236995
73.0456		673126	165560
73.0468		590473	228998
73.0528		579193	247955
73.0541		715740	173054
73.0569		668851	180289
73.0719		576927	208187
73.076		728996	232195
73.0867		585494	171856
73.0939		670737	196831
73.0987		601516	225001
73.1008		717086	154326
73.1245		607057	250828
73.1279		660480	223117
73.1333		579771	122439
73.1355		821898	178179
73.1424		693973	257008
73.1435		594338	159829
73.1579		581834	234600
73.1592		751765	167207
73.1653		628706	244367
73.1778		704273	223983
73.1789		760694	169259
73.1881		592852	199018
73.2065		587960	239361
73.2361		609468	174476
73.2398		712694	164946
73.262		601668	223717
73.2688		808602	198795
73.2924		613303	248374
73.2989		679415	201313
73.302		712678	125116
73.3103		756624	174884
73.3187		585456	191437
73.3226		593160	208745
73.332		580716	224971
73.3448		635159	121405
73.3502		622730	222510
73.3868		582840	201783
73.3969		574702	260701
73.4075		591263	223238
73.4255		604280	218932
73.4272		630319	201798
73.4299		688012	232022
73.4305		576434	239724
73.4382		576025	241559
73.4502		608531	175268
73.4539		646668	218686
73.4618		592459	229724
73.4913		573842	177329
73.494		606171	182166
73.5135		589432	153395
73.5369		596721	143569
73.551		582038	274364
73.5679		635760	203338
73.5806		606819	179261
73.5972		604079	167369
73.5992		573504	263092
73.6432		581773	235915
73.6501		746148	145340
73.6518		626794	166351
73.6553		579508	196579
73.6759		603553	243956
73.7121		698549	171581
73.7327		588898	131760
73.7531		637345	133586
73.7617		585486	180307
73.7782		626715	234652
73.7857		595134	218859
73.7974		741148	220983
73.8043		613906	163285
73.8061		607000	149224
73.8116		936279	180556
73.8235		595246	145365
73.8257		581192	231850
73.8264		598431	185397
73.8383		586212	278932
73.844		681872	209154
73.8551		575069	190265
73.8807		640864	204379
73.8958		760677	125646
73.8987		626284	226804
73.9086		592435	147887
73.91		808048	229420
73.9179		598577	174913
73.9329		592999	223088
73.9452		573323	147712
73.9695		573884	150493
73.972		630255	228542
73.9751		719009	224140
73.9887		587713	179669
74.0174		649022	118804
74.0301		575165	208356
74.0594		664465	199658
74.0713	2+	2104731	205576
74.0964		1221457	189372
74.1152		594857	220724
74.1243		739388	206548
74.1589		573683	217702
74.1642		651821	168066
74.1689		749745	133710
74.1719		619748	206204
74.1857		634596	181195
74.187		811851	179541
74.1988		611850	172993
74.2495		577623	199443
74.2564		613338	117043
74.2787		651252	160469
74.2814		611542	203503
74.2858		678366	175125
74.3076		662809	191407
74.3319		588174	222420
74.3488		603310	182926
74.3667		611882	186354
74.3741		587978	150206
74.4299		604907	238552
74.4456		591565	179907
74.4678		576214	178406
74.4731		606535	240109
74.4744		586385	129137
74.4895		586694	163572
74.5161		587809	132475
74.5292		684920	222714
74.5647		642323	209762
74.5799	2+	646754	162779
74.6043		589256	173349
74.6219		596356	144147
74.6229		777819	146970
74.6351		603224	181071
74.6395		589363	161182
74.6492		653954	200249
74.6501		626689	175648
74.66		580431	105842
74.6814		630268	194582
74.691		732690	182457
74.6931		583150	156277
74.7073		586802	256441
74.7371		647301	238834
74.7612		579387	221686
74.7623		670792	182443
74.7898		638969	211386
74.7925		637077	193726
74.7987		623938	261195
74.7996		590896	247992
74.8041		716294	168026
74.8384		665208	186285
74.8459		797922	202886
74.8483		635729	158001
74.8932		662677	208841
74.9043		586833	190765
74.9077		583882	150634
74.9315		615260	144127
74.9359		572977	221567
74.9387		764355	147749
74.944		818520	173772
74.9496		604647	222071
74.9508		738629	246648
74.9762		676185	268529
74.9924		621605	164254
74.9935		625358	191407
75.0103		766211	139536
75.0166		623304	244198
75.0175		636944	164978
75.021		628669	157020
75.0249		706209	204909
75.049		586391	252228
75.0552		572876	180030
75.0648		615253	221087
75.0932		728636	180385
75.1026		613084	170970
75.1134		603569	234247
75.1199		854446	197883
75.1304		603116	170098
75.1457		578507	258239
75.1489		592231	237027
75.162		775173	197592
75.1633		618142	207614
75.1773		628028	181953
75.1799		704518	171779
75.1885		611164	160809
75.1928		664718	191498
75.2013		623045	170872
75.2051		602570	166945
75.2267		621980	175490
75.229		603636	257928
75.2383		701774	200776
75.2502		663655	157630
75.2556		625464	206827
75.2596		581403	229532
75.2703		599087	140102
75.2744		641986	252959
75.2755		658733	146215
75.2846		585250	135311
75.2925		633742	202735
75.2981		578111	218476
75.349		600931	142614
75.353		575200	186037
75.3558		730188	186157
75.3678		674602	182163
75.3871		634492	146802
75.3992		597710	230541
75.4109		603277	169222
75.4174		626334	233705
75.4248		620580	235947
75.4262		574449	132640
75.4471		680102	231616
75.472		629690	201954
75.4789		747671	201844
75.481		571150	211337
75.4934		602825	221824
75.4998		741029	157908
75.506		611908	218109
75.5134		640760	203031
75.5236		635588	199150
75.5382		573497	186175
75.5667		658673	113128
75.5864		673594	237159
75.5961		638090	174223
75.6253		609459	234815
75.6668		575700	212971
75.7264		628002	180009
75.7287		577957	157600
75.7544		680461	137888
75.8125		611018	201374
75.8591		611525	151482
75.861		600172	167262
75.8763		638908	238060
75.8891		591404	206434
75.8903		597553	184066
75.8954		653557	238044
75.8996		623770	262532
75.9387		613038	220378
75.9744		655680	169494
75.9823		674254	186470
75.9894		571965	177285
76.0265		692432	141430
76.0477		611378	161612
76.0653		650335	155665
76.0757	6+	17591868	188461
76.0821		607738	124818
76.0874		633195	161247
76.0981		761900	110147
76.1101		777143	192980
76.1158		580071	236397
76.1325		593456	223521
76.1389		677080	141042
76.1585		665544	148212
76.1962		765822	146409
76.2092		590932	186542
76.2417	6+	619642	270115
76.2467		585774	182163
76.2569		587519	253933
76.2786		579290	175521
76.3037		591000	140480
76.3358		629374	188259
76.3548		647589	180710
76.3697		573368	181493
76.3707		619152	292683
76.3814		720762	213206
76.4017		624051	186561
76.4081	6+	621082	163660
76.4154		636039	162618
76.4529		727468	200527
76.4604		607128	148329
76.4821		631458	132896
76.5159		578145	294084
76.5437		646156	128120
76.5485		623562	152481
76.5504		655024	113691
76.5597		603465	181680
76.5908		587243	174745
76.653		583359	143604
76.6557		672404	186664
76.658		600673	142075
76.6675		747870	201571
76.6702		621842	231301
76.6763		607774	203294
76.7051		659077	159892
76.756		624900	193508
76.7609		603079	167018
76.8795		616241	230731
76.8917		748636	117680
76.9092		625234	189732
76.9173		588879	180285
76.9624		597678	149140
76.975		611483	208944
76.9897		599718	224738
76.9963		644279	208777
77.011		642821	247240
77.0215		713222	200808
77.0318		585894	201610
77.0534		597526	179545
77.0778		573071	275515
77.0791		746731	210205
77.1136		602157	172788
77.1204		708689	253694
77.1255		646421	252748
77.1467		809073	176975
77.1492		610378	159296
77.1782		712095	233913
77.1886		579876	167065
77.1952		578809	167325
77.2149		580330	208238
77.2485		581706	164531
77.2544		595828	197491
77.2636		760158	153464
77.2687		653609	186816
77.2786		762267	140822
77.2943		576638	194492
77.2978		592875	173338
77.3167		577352	194768
77.3268		654831	215908
77.3299		661012	206310
77.3312		637831	189630
77.3444		597537	236525
77.3474		756602	176746
77.3598		579012	216892
77.3614		572589	169467
77.367		608098	197061
77.3852		573865	176094
77.4014		650928	128314
77.4284		831911	171879
77.4643		589185	189042
77.4919		650405	124266
77.4983		598908	189773
77.5118		584048	176748
77.5347		665670	203214
77.5376		637557	240573
77.5736		607901	173939
77.6111		593119	210386
77.65		681842	201761
77.6516		611405	215811
77.6583		579253	158109
77.6964		706178	223055
77.7027		608716	246906
77.7241		608607	140218
77.7289		598713	165163
77.74		589047	207970
77.7435		830601	109405
77.7486		578168	130073
77.7761		654522	160045
77.8053		670388	222874
77.8432		573206	226219
77.8727		618092	164107
77.9115		616047	237208
77.9185		583501	211107
77.9272		674742	175663
77.9801		615638	153412
77.9814		651239	167569
77.9999		591750	174099
78.0144		649841	184612
78.0322		588457	215155
78.0403		571691	228427
78.0509		587468	165330
78.06		696263	182328
78.063		606218	224175
78.0673		638534	214523
78.0681		631196	182022
78.0724		570737	186266
78.1103		676778	213116
78.1275		716786	185850
78.1356		661214	182505
78.1536		736516	201407
78.17		677110	243355
78.1771		660788	213142
78.1811		599975	214671
78.1984		675687	128311
78.2052		681379	167999
78.2226		736375	226926
78.237		583177	206799
78.2409		585048	148883
78.2461		585743	197358
78.2522		571140	158373
78.2538		603315	160096
78.2943		683791	102857
78.3277		767733	170501
78.3365		621578	143860
78.3385		831557	214421
78.347		598045	147916
78.4088		726970	163578
78.4238		598401	159343
78.4269		581423	155851
78.4375		666516	188701
78.4656		663033	189172
78.4835		640533	127430
78.498		617997	227791
78.5072		606913	150470
78.5124		578912	190084
78.5144		666059	212256
78.5301		663529	221056
78.5398		621793	260188
78.5468		649318	198657
78.5512		580195	179145
78.5619		645867	88751
78.5653		771418	169826
78.5807		576696	210556
78.5901		713834	165713
78.593		740267	110679
78.6138		636279	135956
78.6274		589262	176443
78.6355		689418	117927
78.6504		610765	195139
78.6743		631442	266457
78.6915		591810	251175
78.6988		596455	217020
78.7135		734437	127979
78.7262		619630	163574
78.7312		589109	202554
78.8116		732077	139503
78.824		609120	195560
78.8331		757739	176459
78.8602		577925	215318
78.887		710499	149526
78.9101		692849	227048
78.9238		578960	189833
78.9361		660739	186319
78.9746		597292	207429
78.9788		696177	193207
79.0381		615014	130170
79.0634		612716	153042
79.1324		631247	181956
79.1668		735452	191245
79.1808		595857	138260
79.1823		617825	125560
79.1835		633194	229117
79.1969		577360	175103
79.2009		849404	178994
79.207		584107	181645
79.2114		632133	114168
79.2264		574514	139132
79.2319		573578	103012
79.2366		616876	131395
79.264		600411	269641
79.2848		648538	139697
79.2875		581877	156062
79.2987		606850	171214
79.3014		610826	132310
79.3142		614679	145760
79.3252		628790	241242
79.3326		629271	165817
79.3373		592567	174612
79.3613		675402	187149
79.3876		635442	202924
79.3978		573910	138021
79.4179		573756	185073
79.4362		680854	180277
79.4581		650842	155449
79.4766		728545	145958
79.4789		575481	174820
79.5312		668128	166299
79.5913		626239	156990
79.6123		598378	164679
79.6406		579458	179740
79.6474		655262	149313
79.6617		626280	230501
79.7023		594553	224479
79.7201		765601	133497
79.7301		593546	214419
79.7431		709369	134654
79.7458		616653	150304
79.7512		606304	110531
79.7881		631138	208474
79.7972		605297	190154
79.8268		602345	209909
79.8384		620964	196633
79.8459		605701	132898
79.8639		589901	163053
79.8668		601245	156313
79.8706		571775	221769
79.8819		605511	149915
79.8952		644271	111024
79.9029		749224	162957
79.9063		588177	152538
79.9396		629921	214628
79.9621		572296	212785
79.9751		581146	206165
79.9822		721538	212401
79.9858		690612	184063
79.9866		593720	269517
80.0265		651617	180378
80.0313		593188	96309
80.074		584423	170780
80.0903		589519	115377
80.0996		580722	218120
80.1152		646436	147716
80.1317		714029	145509
80.1427		696291	147413
80.1484		665462	107694
80.1588		614767	170147
80.1692		636484	163379
80.1725		578877	162223
80.1897		608651	188994
80.2001		574400	197651
80.2078		585700	186645
80.2148		669042	240037
80.2427		606636	240725
80.2522		672553	159133
80.2538		681489	131668
80.2546		621855	228569
80.2648		671320	185065
80.2719		607934	114520
80.2774		575620	126747
80.2805		573655	201397
80.2842		826565	210686
80.289		603243	229644
80.3045		584420	192822
80.319		606254	212634
80.3295		760934	182040
80.3468		847419	116023
80.376		634677	137648
80.3924		601990	149862
80.4049		600906	219989
80.4145		594248	163969
80.4277		577257	140553
80.4495		608371	148933
80.4684		917313	183995
80.5003		646116	176610
80.5123		674575	168275
80.5152		601090	143056
80.5255		587571	188888
80.5349		662446	145277
80.5793		654173	163012
80.5875		583870	118721
80.6058		623332	142237
80.6149		618932	133456
80.6589		602911	145245
80.6696		605291	189934
80.6817		646028	196196
80.7026		571154	250753
80.7083		736980	208257
80.7943		788849	127508
80.8021		591609	189508
80.8073		596614	197562
80.8106		712424	184366
80.8154		735487	202390
80.8233		650235	158500
80.8284		626217	227539
80.8402		579817	213115
80.8475		653967	184395
80.8773		608348	178810
80.8781		612169	154093
80.8856		573356	170709
80.9047		684552	169719
80.9109		655815	120436
80.9121		606383	142662
80.9231		586223	157566
80.9687		574353	176844
80.9867		593761	209192
80.9982		592895	169937
81.0197		612329	123198
81.0239		626692	196753
81.0428		721886	165043
81.0493		658791	156680
81.0637		609315	175192
81.0661		602384	146770
81.0814		585773	165037
81.0826		609123	190055
81.0911		580739	220548
81.1149		638288	196941
81.1367		573508	201935
81.1408		609747	186504
81.1865		577945	157613
81.2014		595999	170584
81.2565		619620	96817
81.2772		799237	147674
81.2927		592208	188448
81.2964		644559	174493
81.2976		613041	172332
81.3074		608299	165323
81.3116		726805	178871
81.3124		581676	182933
81.3157		676301	160941
81.3479		588998	160261
81.3504		604730	247059
81.3531		643871	180271
81.3565		655722	187350
81.3846		597834	190483
81.3857		584723	167613
81.4038		614374	150148
81.4097		591674	144787
81.412		649976	214631
81.4677		603747	194267
81.4766		623631	179599
81.4931		601950	185814
81.5345		647315	249750
81.5381		666967	196510
81.5472		579081	186685
81.5594		614668	219257
81.5603		573573	167149
81.5853		719124	217575
81.5992		588493	217126
81.6149		595985	219002
81.6288		634688	177042
81.6319		572564	133825
81.6642		571247	181360
81.6918		695186	180801
81.7288		595749	170254
81.7508		706475	152244
81.7634		601836	192925
81.7646		605748	160061
81.7719		668018	106048
81.7729		618396	199486
81.7794		643178	213009
81.8018		631487	104867
81.8102		709435	109743
81.825		625438	216436
81.8379		600878	210781
81.8416		588197	147989
81.8631		699855	153758
81.8648		640307	191586
81.9427		781243	173094
81.9583		668977	145942
81.9734		733816	175577
82.0065		727975	203016
82.0801		616565	207626
82.0984		747628	155390
82.1297		620719	142640
82.1319		716889	179787
82.1361		607299	169771
82.1446		579748	200990
82.1589		587072	218758
82.1795		789941	89960
82.1859		630058	170523
82.2039		582068	150129
82.2673		573162	184625
82.2891		948934	167596
82.2934		600863	190674
82.3073		594027	235287
82.3084		578389	220016
82.3113		682429	199796
82.3234		686792	178957
82.337		581628	147253
82.3591		612263	190887
82.3715		576670	179814
82.3905		606665	186913
82.4019		590758	190334
82.412		594479	223534
82.4407		651632	227984
82.4441		804530	147438
82.4527		758312	154607
82.4536		676842	188733
82.4568		605207	156818
82.472		650638	179255
82.5004		615925	168545
82.5258		573926	133251
82.5302		612461	122808
82.5392		588643	216803
82.5507		655359	209090
82.5851		672797	184499
82.5865		579663	223105
82.6392		899913	140375
82.6603		581991	253241
82.7109		635191	193424
82.7289		583666	196915
82.7522		639819	168602
82.7575		749089	145861
82.8097		638317	93142
82.814		650735	153186
82.8173		574309	209324
82.821		759853	168926
82.8399		604056	112171
82.8445		599550	245720
82.8563		577235	209258
82.8681		630491	165510
82.8777		571604	128092
82.8924		633314	162791
82.901		588587	150356
82.9189		661935	196424
82.9332		648938	163059
82.9467		618658	120894
83.0006		615214	193632
83.007		636471	185548
83.0173		710421	166543
83.0215		1210013	185581
83.0668		579798	144759
83.0793		573481	183922
83.09		583541	140433
83.0942		605673	164150
83.1123		705609	132591
83.1273		598391	209703
83.1661		683093	167693
83.1696		599841	142985
83.1757		731696	147350
[truncated: 4,022 more rows]

## Sheet: Northern ventral 1
m/z	Charge (z)	Intensity	Res.
54.2671		589534	344854
54.4404		660415	174842
54.8856		845439	325417
55.0337		681707	249816
55.1205		605658	253869
55.4343		628166	358567
55.6244		656294	210994
55.6277		6810032	268754
55.628		1397951	320844
55.6553		606456	192586
55.6577		591233	184026
55.6783		646127	325799
55.7147		664019	289373
55.8246		665607	280856
55.8366		656906	219416
55.8926		613047	263563
56.0895		651988	275207
56.1365		610157	313845
56.1688		582837	247586
56.2527		639306	202844
56.288		678135	314161
56.2884		1054486	224333
56.3175		725312	170591
56.324		586931	202538
56.354		596282	224145
56.3837		574790	338346
56.3984		599366	317126
56.4644		600430	219074
56.5198		589189	230886
56.5619		606846	234438
56.589		616156	255708
56.6509		668716	194348
56.7211		638862	255885
56.7482		684592	291689
56.793		610324	190901
56.8633		596185	327603
56.8686		579724	260955
56.8833		754439	214463
56.9118		581102	269367
56.9204		628459	269971
56.9251		596724	315578
57.0454		580680	255008
57.0557		1002446	388454
57.056		2160853	242890
57.0564		1862785	264526
57.0699		1056889	254520
57.1827		583807	237934
57.2467		616231	337924
57.4078		577336	258846
57.4227		741970	312400
57.4319		576563	304332
57.4341		590964	177900
57.4533		668805	256955
57.468		605909	321416
57.5038		587583	259766
57.509		624693	272260
57.5289		590157	295153
57.5522		619350	190698
57.5616		608113	208878
57.6551		628227	271964
57.7136		917745	219553
57.7648		603342	212628
57.7756		593052	279347
57.7797		576099	256556
57.8004		614205	228254
57.8035		581481	278764
57.8116		667943	189102
57.8144		590856	312300
57.8414		578757	141619
57.8603		575963	196236
57.8678		721412	174912
57.8918		612065	253226
57.8922		583456	289404
57.9165		654912	287618
57.9864		767617	229309
58.0073		582418	179209
58.0084		697592	242420
58.0133		786897	222903
58.0469		589466	228170
58.0572		621658	180853
58.0583		652362	266234
58.0738		636861	232451
58.1154		601097	230645
58.1638		591868	276940
58.255		737806	304182
58.2625		581668	255886
58.2876		638006	139578
58.3013		605645	280367
58.3067		617073	199034
58.383		632704	327549
58.3842		582360	166819
58.3852		597791	182992
58.4094		588611	232764
58.4357		593624	225362
58.4435		615267	282762
58.453		755776	120218
58.5046		585213	235381
58.5468		587616	306858
58.5603		574985	295408
58.5919		577357	178869
58.6116		584641	330098
58.6405		597490	296705
58.6444		578476	251313
58.6509		636509	229556
58.6646		578727	324545
58.669		623905	224719
58.6707		691673	206595
58.6819		768519	236420
58.6992		647597	176326
58.7062		597371	150378
58.7194		575132	301403
58.7536		623291	239481
58.7581		584746	199871
58.7657		593842	193300
58.769		591353	304269
58.7793		655939	243054
58.8006		759541	309768
58.8028		605229	218796
58.8576		587005	190408
58.9069		596702	245947
58.9461		593789	216013
58.9543		586152	195146
58.9582		665367	238597
58.9653		594588	166962
58.9676		600974	253035
58.9718		650958	215665
58.9751		796785	247813
58.9868		575062	259499
58.9903		727606	264391
59.0128		622242	272167
59.0319		584719	242118
59.0521		739010	190420
59.0594		739380	258248
59.0609		623051	181972
59.0746		646032	239478
59.1033		627410	220459
59.1256		608080	284045
59.1392		639001	274198
59.1492		605548	179490
59.1874		580065	277540
59.1931		602468	298137
59.1962		580862	235575
59.2249		610332	257575
59.2275		649029	234669
59.2382		576730	224382
59.2515		593823	238370
59.2987		590825	243524
59.3196		615326	219515
59.3202		1090384	283940
59.3242		613147	232220
59.3355		765801	259710
59.351		627224	242765
59.3901		610175	299638
59.3924		595653	247902
59.4143		705667	267710
59.4366		635157	316135
59.4447		587219	329237
59.4543		651002	226306
59.4669		596846	289028
59.4788		584659	198632
59.4825		585070	220500
59.5114		685155	205164
59.5301		661848	258650
59.5328		632426	300351
59.5331		615594	312485
59.5413		589762	250339
59.5567		589027	254575
59.5631		604473	251306
59.5779		601638	247811
59.6099		643086	241011
59.6201		594814	219878
59.6219		576859	140086
59.6267		608689	142544
59.6467		660837	135674
59.7224		585636	186568
59.7249		583898	258166
59.7268		772608	295764
59.7372		699118	178785
59.7431		617299	157853
59.7498		655999	239055
59.7539		602546	235817
59.7552		583468	160053
59.7758		723623	252824
59.7764		582357	265824
59.7918		650841	285926
59.8134		750656	267955
59.841		585228	192981
59.847		574609	272840
59.8514		616926	147499
59.8547		608372	245880
59.8621		610221	290442
59.868		594460	256743
59.8984		642593	284635
59.9017		664630	286151
59.9038		574861	266462
59.9344		586747	309614
59.9838		613695	255796
59.9871		574868	306972
60.0518		630478	158056
60.0556		879877	330018
60.0611		781421	159758
60.0837		646795	141460
60.0863		655676	256278
60.1034		577745	204740
60.11		616602	313220
60.1107		775115	253575
60.1247		593672	187351
60.1259		622148	202026
60.1316		576293	229638
60.1459		615673	272467
60.1724		620923	136270
60.1773		600761	282110
60.1983		580447	277408
60.2054		599732	344824
60.2154		787027	153877
60.22		616546	135305
60.2444		702000	203697
60.2462		621541	290999
60.268		582641	200363
60.2728		601117	174035
60.2799		659837	231921
60.2808		610870	169403
60.3099		752644	182034
60.3136		683686	176401
60.3319		608744	210276
60.3379		629421	216746
60.362		647596	149962
60.3888		581732	279600
60.3968		646122	262150
60.4093		610705	295154
60.4204		594843	208565
60.4243		814812	195196
60.4403		620462	252494
60.4469		683827	165352
60.4483		641871	141015
60.4999		577064	177249
60.5162		615956	238947
60.5428		667703	216943
60.551		616864	228078
60.5522		619830	242943
60.5671		697440	252821
60.5754		574151	207708
60.5853		612388	228683
60.5891		654833	295995
60.6152		591119	194066
60.6169		617536	190488
60.6341		645756	176576
60.6602		687712	333365
60.6863		654897	338261
60.6909		581693	192747
60.7438		626688	202665
60.765		679369	167995
60.7665		640041	175358
60.7718		664753	193099
60.7899		601948	283590
60.7913		713245	202500
60.7973		781937	209522
60.8052		638971	189983
60.8061		652979	234695
60.807		606054	211195
60.8198		628260	243311
60.8243		650461	163064
60.872		673493	216431
60.8757		580599	319339
60.8818		649831	203999
60.8951		650155	266532
60.903		744006	248566
60.9194		666101	251885
60.9447		610682	234854
60.9596		578108	300289
60.9607		649034	287598
60.9644		581238	232184
60.9784		589714	274346
60.9835		619155	344162
60.9856		580127	330572
60.9872		708234	171808
60.9894		715511	148793
60.9919		615787	227305
61.0046		575619	240102
61.0117		708392	217095
61.0282		653409	216772
61.0329		610357	278661
61.0396		1315048	226841
61.0452		636641	245831
61.0471		662915	175878
61.0742		584916	275490
61.0778		664701	193834
61.0804		613728	259818
61.0866		651024	194470
61.0936		596722	192467
61.0977		780112	227672
61.1172		609771	236285
61.1412		613950	200546
61.1418		667100	277738
61.1423		673538	168894
61.1542		718876	336619
61.1603		580310	177567
61.1654		578961	166466
61.1687		619186	248973
61.2067		601649	182878
61.2098		574242	301638
61.224		605772	200583
61.2252		584673	332485
61.2261		723775	284309
61.2444		799525	234417
61.2461		607974	318380
61.2553		650178	224107
61.2624		666215	165583
61.2692		695421	207465
61.2771		627595	221769
61.2791		789322	260996
61.3023		586672	167782
61.3051		657875	235136
61.3145		587394	150573
61.3204		1904306	288863
61.3207		4283079	191112
61.3301		638155	326735
61.346		602128	349396
61.3577		626783	189298
61.3662		613988	281083
61.3884		583762	250197
61.4267		589988	322913
61.4294		594553	309662
61.4504		631977	268870
61.4599		585190	238565
61.4642		1130302	160053
61.4705		609448	262189
61.4755		595730	185176
61.4859		617533	249562
61.5303		672974	245784
61.5382		656959	138093
61.549		709875	304903
61.5496		725534	156832
61.5624		608915	210332
61.5648		661219	238506
61.5656		729290	257953
61.5857		591081	183923
61.5941		717010	278417
61.6002		604610	253674
61.604		619740	244875
61.6143		592785	283604
61.6178		691091	267935
61.6427		768931	230253
61.6458		743553	239040
61.6578		707295	294078
61.6679		648987	222492
61.6715		619219	279263
61.6726		603773	205187
61.6933		670517	227357
61.6946		640571	226702
61.6955		576827	160691
61.716		770949	255351
61.7182		574339	266569
61.7488		588089	269501
61.7553		677281	244824
61.7733		579128	267367
61.7847		622426	265285
61.7926		583915	296909
61.7967		833760	130478
61.8019		656202	238131
61.8089		588082	242695
61.8124		644914	312281
61.8148		620975	287318
61.8156		690979	249342
61.8227		676440	213523
61.8305		629760	177520
61.8393		658102	248696
61.8455		587931	199715
61.8477		616297	226100
61.85		594391	182886
61.8781		666976	156678
61.8802		602146	268977
61.8952		584636	273367
61.9227		656679	173979
61.9401		640929	272285
61.9471		672849	228680
61.9552		690617	264197
61.9606		603858	229032
61.962		757816	176525
61.9636		595244	274699
61.9771		1016331	256924
61.9879		665080	241089
61.9886		577898	306345
62.0107		673298	116367
62.0323		680444	186636
62.0351		580712	292467
62.0522		583664	232606
62.06		756023	257937
62.062		606168	267056
62.0635		684292	143085
62.0964		633307	231149
62.1236		668136	222789
62.1376		664898	216131
62.1497		605547	239635
62.169		629297	291590
62.1768		612633	197696
62.1808		617231	325604
62.1906		605173	184082
62.1917		620262	215580
62.2019		590010	195783
62.2298		671721	143528
62.25		666475	141205
62.2891		594902	201920
62.2956		607046	246856
62.3011		583634	237008
62.3068		621236	348248
62.3177		671647	251134
62.3419		593455	147324
62.346		709730	206933
62.348		600540	252108
62.3841		711242	220784
62.396		588207	307800
62.4255		606192	210364
62.4398		605233	277539
62.4565		708805	297217
62.4597		585759	286009
62.4611		730000	229651
62.4831		739557	171945
62.4874		603777	238590
62.5032		592805	210916
62.5147		758044	218133
62.5179		601250	339610
62.5245		685246	287971
62.5317		586721	270241
62.533		653930	192815
62.5407		577279	170585
62.5611		597940	179211
62.5622		615045	228681
62.5742		594991	259511
62.5793		612206	200084
62.5816		597466	200521
62.5861		669147	211767
62.5902		618083	264457
62.6107		619065	273736
62.6172		669772	211542
62.6255		698444	289089
62.6277		586864	179577
62.6368		590907	296992
62.6428		1047606	225563
62.6584		597964	256746
62.6954		599566	259673
62.7274		584972	238187
62.7309		658980	175382
62.7332		604092	194648
62.7448		669487	261773
62.747		591691	187202
62.7478		618412	211140
62.7507		860149	172478
62.7558		646351	309086
62.7693		637442	245137
62.7876		655184	217464
62.7905		611939	256833
62.7926		713072	210926
62.811		618242	284816
62.8288		589683	234179
62.8441		685338	214190
62.845		650738	260618
62.9042		583312	240408
62.9078		588348	241624
62.9094		771108	159951
62.938		717785	272727
62.9387		738089	208748
62.9421		606029	264482
62.9541		585933	260120
62.9578		614395	270202
62.975		599765	238414
62.9896		719705	192795
62.9962		627338	157188
62.9976		644366	210808
63.0063		654957	215980
63.0075		700467	196407
63.0128		581866	214232
63.0203		580853	280846
63.0246		744044	171564
63.0316		597742	269393
63.0433		689666	206807
63.0692		694555	202055
63.0738		574418	213857
63.0759		590349	200634
63.078		634043	238427
63.0935		688975	209732
63.1048		599877	286644
63.1076		634146	245766
63.114		792089	190461
63.1248		622526	234060
63.151		625159	219752
63.1619		605834	182672
63.1952		587947	240647
63.1999		732667	249785
63.2096		625100	224501
63.2133		586775	226126
63.2138		691036	245344
63.2178		685270	289061
63.2753		825159	251720
63.2804		627840	204309
63.2963		680116	259895
63.3072		666743	186892
63.3256		592239	262064
63.3375		1228896	311977
63.3393		645235	184368
63.3487		724525	256169
63.3522		593966	212039
63.3546		612406	226746
63.3605		593135	256799
63.3713		584345	290242
63.3824		581837	217808
63.4174		594674	146665
63.4272		807493	183623
63.4382		610256	211817
63.4498		684733	287094
63.4741		680860	243674
63.4752		644241	257639
63.5243		661893	231090
63.5333		600361	179676
63.546		666346	276992
63.5465		609910	234712
63.5948		607686	194864
63.597		583954	210532
63.6063		635376	221626
63.6082		627641	258531
63.6229		705844	183523
63.6316		582592	222232
63.6365		613314	232402
63.6544		684546	221839
63.6855		683327	258886
63.6965		597397	222419
63.706		648295	186819
63.7266		612903	315850
63.7318		583508	171464
63.7436		788984	239942
63.7548		649216	115587
63.7767		704571	169569
63.784		630659	278673
63.8141		597907	130245
63.8153		610800	206344
63.8244		641451	206358
63.8321		702526	152119
63.8412		648700	188841
63.8435		582439	250788
63.8447		744933	280646
63.8517		582151	264967
63.8599		643417	261679
63.8691		591068	309529
63.8849		636894	219151
63.9278		577680	156286
63.9464		769196	228377
63.963		664769	157141
63.9642		605223	199255
63.9786		576527	185338
63.9947		693126	209229
64.001		634252	236966
64.004		601477	258146
64.0071		575897	221393
64.0135		720919	162539
64.0332		649097	239592
64.0362		714122	130826
64.0465		950688	278654
64.0474		623392	190253
64.057		618347	260771
64.061		617333	183310
64.069		870987	182463
64.0867		650427	283746
64.0953		594759	294889
64.1064		619466	168498
64.1244		593695	262384
64.1402		586145	228853
64.1462		704471	260551
64.1479		695842	267431
64.1569		590124	185905
64.161		733436	249324
64.1678		778819	225409
64.1697		638333	328472
64.1846		634708	247438
64.1896		680425	228635
64.2135		579703	175591
64.2165		598511	325981
64.2261		630921	207167
64.2398		737007	231799
64.2425		674763	307285
64.2614		622825	227124
64.2641		619356	220151
64.2873		597613	254293
64.2898		637543	300607
64.3022		767964	223598
64.3221		636616	261201
64.3381		654523	204778
64.3438		599284	234313
64.3744		651634	285134
64.3862		630839	247516
64.3894		574484	132860
64.4058		635964	166750
64.4142		578961	258653
64.4204		647005	233975
64.4261		629118	244168
64.4311		580038	195698
64.4323		584792	245616
64.46		634890	220108
64.4945		607669	196352
64.4951		583092	188247
64.4979		593574	225858
64.5233		637325	240231
64.5673		608470	207214
64.6039		718710	201892
64.6103		621115	179907
64.616		632577	240644
64.6457		686479	253572
64.6492		596896	276555
64.6659		592111	256713
64.6689		592980	247397
64.6737		605967	246902
64.7038		587348	252693
64.7215		663074	210819
64.7392		724132	216822
64.7438		688752	132050
64.749		705279	243194
64.7532		627256	169977
64.7812		587752	296610
64.8426		589006	276782
64.8466		625660	191231
64.8552		581541	183973
64.8665		668409	224213
64.8796		739055	191689
64.8945		666452	224171
64.8958		697730	201215
64.8976		612108	237554
64.9195		636545	246090
64.9534		707987	202313
64.9622		628311	242340
64.9794		604729	251056
64.9882		599396	265921
64.9987		702741	221312
65.0113		578326	212899
65.0171		583265	165616
65.0289		702927	192241
65.0334		645845	228308
65.0585		692565	245403
65.0623		841852	191871
65.0706		693708	243192
65.0775		596580	299840
65.0783		663094	234387
65.083		641097	119456
65.0845		582408	197018
65.1046		701414	202535
65.1089		693414	260183
65.1175		588499	204556
65.1465		592520	278126
65.1604		667221	235296
65.1633		646328	245826
65.165		706269	189074
65.1749		609464	273560
65.1759		718703	184045
65.1792		610748	278930
65.1873		575176	197788
65.189		660339	145370
65.2051		622603	216881
65.2127		599765	264490
65.2247		672074	200773
65.2298		694572	173846
65.2441		618275	191344
65.2511		634333	197752
65.2537		610872	175514
65.2644		575547	278897
65.2746		650610	190952
65.2963		603144	233680
65.3027		631853	248364
65.305		621443	188325
65.3158		639357	175899
65.3454		600434	226380
65.347		670548	108909
65.3567		584681	255108
65.3608		606546	143745
65.3828		579690	244588
65.3867		593875	252382
65.4037		589328	225170
65.43		599104	177708
65.4313		657698	145193
65.4342		577807	175525
65.4392		771877	187796
65.4621		670657	204074
65.4643		617858	220990
65.5133		769041	129826
65.5191		619395	192649
65.5347		576956	162316
65.5577		596008	230542
65.5674		605560	277213
65.5726		582280	298870
65.5811		589934	192256
65.5917		595847	174481
65.6077		584903	293992
65.6215		715454	259018
65.6465		595617	250175
65.6581		730062	277737
65.6662		584026	198972
65.6667		665426	281995
65.6693		574827	274568
65.6895		622513	217713
65.7055		577412	277438
65.7195		621369	226553
65.7384		852074	165497
65.764		629893	268528
65.7984		616965	204108
65.816		674316	303016
65.823		647281	144807
65.839		590486	132364
65.852		680188	202568
65.8535		650997	253532
65.8541		609544	212904
65.8615		634809	269318
65.8656		598554	232188
65.8808		618706	143631
65.8865		594883	274035
65.8879		665311	298254
65.89		592036	203147
65.9		626719	234716
65.9005		584913	196823
65.9035		610673	230694
65.92		667281	236251
65.9225		585443	148995
65.9547		600194	193909
65.9693		626725	255089
65.987		612927	247872
66		597577	237951
66.0306		655034	152917
66.0611		611227	147065
66.089		585018	208383
66.1092		624861	157903
66.1177		583146	338510
66.1182		578898	197367
66.1321		838439	134966
66.1391		734074	257799
66.1519		689980	255232
66.1566		583013	185061
66.1624		647700	195837
66.1761		590231	283170
66.1846		585059	238654
66.1873		629839	231936
66.1927		628848	225342
66.2082		655639	162937
66.2152		640750	272053
66.2519		644829	207983
66.2538		613763	145476
66.2707		658636	244271
66.2788		642008	175320
66.2841		600375	274197
66.2935		609788	188038
66.2957		976587	192608
66.3057		718459	242048
66.3068		640764	224257
66.3295		749472	244666
66.3707		617881	237978
66.3719		603455	203144
66.39		687590	167435
66.3924		591011	252494
66.3948		605207	240565
66.4014		589933	259409
66.4084		575250	219421
66.4194		592282	249927
66.4282		595434	205935
66.4309		656183	200384
66.4336		705275	161925
66.4381		612068	246768
66.4538		574350	241656
66.4542		803446	228359
66.4769		607678	219724
66.4847		585826	204189
66.4877		621780	256461
66.495		753550	178706
66.4996		704946	206272
66.5099		615914	243130
66.5225		587763	292070
66.5316		618388	237255
66.5517		604451	276609
66.5557		598726	220741
66.5672		643321	258845
66.5724		645880	195007
66.5823		753869	165121
66.5856		603313	301861
66.5934		639891	139026
66.612		583516	214833
66.6155		656850	206126
66.6165		783485	208088
66.6188		669297	230516
66.6233		629520	171259
66.6481		660329	233486
66.6576		634215	146215
66.6611		579511	280231
66.6778		691885	189211
66.6803		697799	294333
66.6883		635475	178952
66.6899		892166	269185
66.6912		647356	261607
66.7052		642368	256967
66.7085		607003	245515
66.7094		584674	208890
66.7412		629799	229785
66.7947		586815	158403
66.8013		681319	146862
66.8081		598905	193143
66.8093		637376	183255
66.8351		653337	186556
66.8534		608288	266019
66.858		585008	200904
66.8625		716050	200732
66.8833		690557	236947
66.9048		620346	180369
66.9202		668410	178031
66.9334		655019	227634
66.938		619027	257954
66.9595		633678	290654
66.9643		635297	207910
66.9929		694304	225041
67.0124		642901	220433
67.024		637140	188354
67.0322		603058	261198
67.0354		587867	236164
67.0362		614605	237277
67.0421		589701	278840
67.0485		606497	202127
67.0517		675273	214460
67.0542		634597	175400
67.0668		603352	192521
67.0833		671315	214066
67.0859		673042	235626
67.0911		588241	97000
67.0995		656251	184761
67.1028		574984	255221
67.1064		636246	182705
67.1781		643575	196211
67.1901		736056	180145
67.2015		628606	231925
67.2093		622445	185401
67.2224		590625	240468
67.2387		577604	218918
67.2414		639707	185000
67.2445		608587	171475
67.2711		584129	178518
67.2765		662767	219130
67.283		709747	216612
67.2853		587818	295691
67.3029		617945	220555
67.3088		586342	200059
67.3276		612501	160989
67.3341		580501	294191
67.376		605990	128031
67.3785		582854	279722
67.3804		592946	278037
67.3847		587806	183162
67.3938		641870	274010
67.4013		575584	237969
67.4027		655064	159474
67.4092		584799	249736
67.4172		963926	160506
67.4355		577003	240955
67.4427		589806	188830
67.4431		654074	304867
67.4521		603818	171972
67.4595		582208	139472
67.4653		583713	197269
67.4818		629211	180320
67.4825		637588	244825
67.4833		577973	284964
67.4882		613263	200155
67.5109		617126	236949
67.5337		610986	207874
67.5443		674987	169963
67.5794		575568	317554
67.5868		622943	186344
67.6009		607436	170350
67.6148		582483	224727
67.6618		599762	227089
67.6629		623622	208297
67.6723		584088	303755
67.6733		696744	143690
67.701		688277	215044
67.7122		606181	285769
67.7134		596537	315493
67.7176		695430	225147
67.7462		806083	223764
67.752		634693	236265
67.761		606798	219751
67.7648		609912	257186
67.7758		578416	205564
67.7807		626548	273800
67.7969		704866	183550
67.8139		582818	245005
67.8294		812974	228788
67.8309		599887	207357
67.8351		704771	221369
67.8629		735221	197523
67.8649		588672	287730
67.8798		603666	201312
67.903		583008	154638
67.9325		603291	248678
67.9334		722650	184226
67.9429		604036	265418
67.9656		661440	270513
67.9926		673660	188051
67.9962		607303	150151
68.0006		621752	193117
68.0019		627048	203122
68.0632		609760	182059
68.0697		707915	284833
68.0765		615194	159428
68.1026		600337	200964
68.109		584562	210247
68.12		629190	192720
68.1254		632413	236858
68.1441		619094	205421
68.1497		620975	176082
68.1584		666871	258297
68.1598		581960	361528
68.1601		713951	238877
68.1636		598671	283192
68.1652		608658	211206
68.1756		790651	190724
68.1979		638431	292551
68.1997		712176	273604
68.2086		625598	124867
68.2265		611882	280431
68.2445		579343	188479
68.2562		626879	269266
68.2806		581413	166430
68.284		675143	252323
68.3027		851851	225616
68.3102		576318	237621
68.3147		622696	291949
68.3551		616517	236246
68.3585		670330	225034
68.3805		623356	228940
68.3929		644841	229775
68.3972		589616	258065
68.3988		880805	192752
68.4094		765501	191988
68.4188		586409	258046
68.4245		681543	108791
68.4303		574222	241046
68.4308		578857	242980
68.4323		620956	291608
68.4347		612987	153676
68.4585		576635	220670
68.4673		579461	286475
68.4778		602376	193330
68.4866		706810	241410
68.4973		636338	230672
68.5026		666803	245914
68.5369		756233	163110
68.5444		605394	214120
68.5465		627335	237430
68.5612		623375	236604
68.562		592968	163670
68.5643		578309	258492
68.566		639984	133643
68.5678		577893	226019
68.5753		673742	259888
68.5768		659490	193593
68.601		584512	295735
68.6022		601265	211254
68.621		680876	141833
68.6232		608191	130603
68.6263		607110	196418
68.6344		608652	171741
68.6524		643502	180057
68.6543		726486	257598
68.6711		583808	241509
68.7078		574605	271197
68.7309		679941	153976
68.742		580200	125897
68.7533		595173	191401
68.7573		639580	223011
68.7601		599163	236935
68.7647		651984	172056
68.7774		649633	184465
68.7843		661950	121615
68.7883		584098	254178
68.7913		607668	250810
68.7934		667204	130586
68.8022		646715	260828
68.8173		636556	214148
68.8214		612697	158498
68.8283		716332	244979
68.8305		615218	221268
68.8408		602903	189988
68.8418		644617	179834
68.8432		581317	179635
68.8541		624572	270353
68.8608		601238	157257
68.8667		647621	148469
68.8703		600729	169259
68.8819		587091	246757
68.8867		595913	180014
68.9073		665616	246893
68.9432		709767	235326
68.978		639054	207432
68.9819		581634	185138
68.9937		651270	269420
68.9974		631115	168217
69.0106		738093	93741
69.0198		631605	203507
69.0447		19059934	203007
69.069		616419	233054
69.0698		1251686	188271
69.0753		599001	182730
69.0829		765292	186459
69.0924		621551	201336
69.096		631066	227217
69.099		707391	172213
69.1081		642620	244754
69.1197		650185	179260
69.1248		605360	184022
69.1388		644383	165130
69.1405		621435	229518
69.1429		597021	237598
69.1478		613182	209260
69.158		596141	150314
69.1686		672031	267408
69.1699		583323	235822
69.1936		641233	147694
69.2145		632460	143446
69.2367		576774	251266
69.2382		636791	227581
69.2463		603146	264876
69.251		645689	216650
69.304		586227	181893
69.3268		653503	230765
69.3299		801264	183787
69.3333		885361	214294
69.338		599895	133748
69.3587		654210	227534
69.366		745679	135458
69.3798		639219	208118
69.4799		581335	221638
69.483		637438	197174
69.5033		577811	296993
69.5064		622402	177182
69.546		719464	205093
69.5665		601390	244956
69.5735		623164	198307
69.5804		605073	151198
69.5832		590443	281751
69.5878		635680	124547
69.594		659457	203506
69.6145		580952	163223
69.6165		638169	233782
69.6181		637143	216766
69.6221		597749	154087
69.6658		683713	257194
69.7088		716050	277117
69.7305		973484	219773
69.7327		582567	273314
69.7418		738700	192450
69.7534		585905	299643
69.7765		593616	186320
69.7809		597547	235400
69.7825		735928	150379
69.8083		686057	218671
69.8114		774966	181088
69.8181		646290	129756
69.8232		684464	186617
69.8246		584867	190775
69.8319		669052	201190
69.8725		601058	167947
69.9133		600580	199341
69.9712		611845	169580
69.9789		594919	239294
69.9804		584480	220946
69.9892		632115	194992
70.0089		677874	259610
70.0128		580210	195803
70.0205		636553	206839
70.0226		634443	186959
70.0335		711570	163505
70.0481		674015	196110
70.0505		603126	155647
70.0534		736169	165083
70.0689		586241	243403
70.0802		574403	150256
70.1083		753854	203025
70.1124		604233	207559
70.1143		577441	254886
70.13		584791	233950
70.1365		723796	171077
70.1424		614475	173697
70.1455		618651	253392
70.1864		640156	208608
70.2058		582410	176380
70.2068		643213	213642
70.2196		696429	221076
70.2369		618090	237706
70.2763		608702	197786
70.2784		584671	240938
70.3155		821210	197353
70.3291		642674	237488
70.3525		623184	159097
70.3675		632735	157598
70.3684		618236	202539
70.3724		611699	160580
70.3922		611635	212345
70.3933		802261	156810
70.3959		687088	130367
70.4111		623755	252745
70.4324		631815	266709
70.4352		652598	234636
70.44		579351	290296
70.4626		787215	150897
70.4855		766804	199981
70.4962		857488	204430
70.5564		672888	184786
70.5714		594536	196123
70.5929		606619	269288
70.5935		681895	201168
70.6096		620858	271492
70.6227		733264	247932
70.6273		647795	150840
70.628		619118	207447
70.6505		772056	200847
70.7095		650848	178361
70.7296		669510	284357
70.7607		600521	227831
70.7682		575836	183854
70.7817		661209	145761
70.8016		604620	264915
70.8056		577940	171327
70.8119		638632	248212
70.818		575854	192228
70.8391		617574	238546
70.8439		729426	187581
70.8524		631359	187762
70.8639		606245	214508
70.8753		764259	213168
70.9021		635679	179012
70.9189		710787	227752
70.9359		605061	272275
70.9456		678825	189210
70.9506		1515773	204340
70.9662		602823	150025
70.9775		637031	213361
70.9932		641742	218248
71.0077		813880	145028
71.0119		580724	209468
71.0299		738672	158049
71.0491		723833	172532
71.055		624168	241028
71.0621		597750	222856
71.0629		623325	197500
71.0683		917792	148815
71.0697		583591	220177
71.0855		12634367	199405
71.088		748157	157956
71.1082		615175	251672
71.1162		595797	262072
71.1809		588458	135670
71.185		680622	106283
71.191		620804	216726
71.2067		599285	220485
71.2291		592167	131119
71.2302		770279	185738
71.2314		593440	219112
71.244		686852	179602
71.2462		573904	187092
71.2526		586273	168477
71.2829		639313	173258
71.2919		606624	143791
71.2999		594213	230197
71.3011		666360	200218
71.311		648030	193598
71.3296		639507	205470
71.35		725077	221335
71.3508		633751	154089
71.3597		785656	182829
71.3615		594388	109571
71.3698		583048	102816
71.3865		710052	113154
71.409		600828	186533
71.4182		574553	208142
71.4259		607714	287258
71.4355		580879	181985
71.4458		583564	206622
71.4535		583096	294379
71.4646		593104	237594
71.4683		645581	177410
71.4693		604057	174932
71.4839		608847	145896
71.5228		631008	208180
71.5408		835939	254185
71.5681		729323	225885
71.5805		650764	179104
71.5923		669797	153424
71.5968		585006	193616
71.6011		640354	218734
71.6059		606986	216452
71.6158		643558	211108
71.6231		620936	213432
71.6253		633901	215866
71.6439		604254	240648
71.6545		578537	206658
71.6642		581057	166574
71.6659		597520	263679
71.6684		786169	245806
71.6713		673534	179204
71.7297		657342	217030
71.7601		596226	210921
71.7696		578229	236559
71.7851		628184	198424
71.8438		662161	151324
71.903		582338	222616
71.924		620705	163384
71.9304		574596	239828
71.9369		663775	248893
71.9408		689273	158525
71.9581		602758	128928
71.995		608734	298794
72.0107		641835	186215
72.0195		729090	193938
72.0257		582612	167673
72.0264		600407	207945
72.0459		602006	261854
72.0591		630385	205511
72.0638		648756	224194
72.0685		655281	144092
72.0757		699955	186229
72.0808		3532309	208546
72.0889		706151	244127
72.112		577973	198456
72.128		606642	158180
72.1308		588577	194567
72.1323		587327	194197
72.1552		574708	183029
72.1772		708967	130400
72.2092		710649	202918
72.2136		849645	174152
72.2368		705452	228451
72.2445		657172	172090
72.2535		676932	234591
72.2582		581097	136930
72.2688		638607	216752
72.2777		617229	130061
72.2792		659987	215976
72.3303		604987	257884
72.3343		771897	148019
72.3561		677349	199873
72.3687		777510	218701
72.3822		701954	152761
72.3937		588164	229822
72.3989		634103	255775
72.4038		670789	215265
72.4105		581533	187294
72.4299		590670	262812
72.4518		656335	223040
72.5056		601752	231024
72.5234		820962	147245
72.5588		594816	187147
72.5804		583175	145758
72.5862		596802	217056
72.5892		621511	216468
72.5974		646443	165835
72.6097		577790	179018
72.6187		585497	263892
72.6368		576231	196068
72.6625		621296	135090
72.6642		626236	177379
72.6699		624845	242976
72.7061		640194	185051
72.7204		575900	119848
72.7284		615202	174632
72.7311		585472	168566
72.7573		654943	233095
72.7786		772157	177927
72.8298		739828	168122
72.8399		607514	184820
72.843		586218	259609
72.8533		616892	204119
72.8687		579570	204172
72.879		643785	137336
72.8802		613829	234385
72.8811		593109	206185
72.9069		594614	175693
72.9185		603780	242266
72.9504		578004	191434
72.9563		648625	178148
72.959		636497	102423
72.9779		666157	263804
72.9849		597140	256528
72.991		688252	206094
73.0088		2600372	215009
73.0112		609548	194548
73.0224		632073	109807
73.062		573814	174861
73.0629		712096	188649
73.0639		651299	139371
73.0904		660547	220754
73.092		662329	228885
73.1063		575623	164012
73.1124		613259	204014
73.118		584038	277765
73.143		613696	163720
73.1572		646571	206758
73.1676		636884	194552
73.1959		646586	146331
73.2383		633909	224284
73.2722		761286	150696
73.2959		581339	213790
73.3103		649376	188678
73.3183		773342	248317
73.3203		576646	189207
73.323		593214	162319
73.3266		624103	160503
73.3635		604005	259295
73.3761		687907	199984
73.3905		604401	183836
73.3989		613595	146316
73.4079		788848	186618
73.4299		600170	235892
73.4521		580626	236105
73.4853		733065	205260
73.4991		707146	194845
73.5031		598574	175538
73.5283		634862	128907
73.5362		605169	290279
73.5384		644052	183677
73.5572		638450	171309
73.5737		609649	158431
73.5797		762551	214152
73.6297		605192	203562
73.6435		818859	215740
73.6458		641577	202212
73.6523		628728	124606
73.657		616458	176082
73.6617		755720	192337
73.6644		658279	194102
73.6651		591991	211746
73.6808		1209043	239432
73.6924		663814	123154
73.7213		601676	186070
73.7369		610993	188798
73.7425		690867	189948
73.7641		630240	248719
73.7842		681481	181152
73.7893		693901	194972
73.8066		604198	180720
73.8251		599725	130606
73.8404		601614	200812
73.8537		576585	217649
73.8713		837296	161964
73.9303		764538	171660
73.956		597902	281662
73.9743		619377	233289
73.9925		639916	227576
74.0107		574541	252039
74.0145		670017	182238
74.0192		595510	232562
74.052		613644	171371
74.0713		1248228	205880
74.0849		590552	170046
74.0965		653137	241789
74.0983		662100	163752
74.1022		618733	106976
74.1126		668207	184597
74.1158		659828	199306
74.1364		621033	190578
74.1386		604777	146249
74.141		576479	155436
74.1431		582934	201179
74.1505		609701	267233
74.1534		691510	172248
74.1884		614134	148830
74.1965		576401	251901
74.2035		621549	175338
74.2267		580971	224853
74.2337		642027	242021
74.2602		638439	162065
74.2671		575832	216894
74.2793		749235	198145
74.2982		579124	211770
74.3071		604938	201942
74.313		594801	181252
74.3242		612664	170632
74.3366		706432	251317
74.3398		752144	136309
74.3421		609584	236644
74.3459		591040	153310
74.35		598457	196983
74.3854		651093	180156
74.3946		593700	253370
74.4002		612152	210669
74.4219		835960	197307
74.4524		612867	129136
74.4745		602713	169334
74.478		634323	215691
74.4954		812904	229794
74.5055		607905	211946
74.5121		627749	221457
74.527		653581	207661
74.5359		732545	184186
74.5618		656796	195052
74.6232		627006	205663
74.6254		598939	254026
74.6491		665466	159117
74.6594		598573	186662
74.6849		604187	159508
74.69		591458	236731
74.706		621942	169302
74.7107		635147	165388
74.7442		632982	201913
74.7569		626736	199139
74.7627		590707	204202
74.7695		652901	229317
74.7729		587329	251902
74.8285		578467	202308
74.8371		614544	135578
74.8467		637707	149260
74.8725		586214	153318
74.8913		590449	278999
74.8926		633685	137161
74.9406		625796	157588
74.9501		584729	205933
74.9555		597583	234813
74.9706		623334	174790
74.9891		610599	188143
74.9902		635244	231155
74.9958		608313	161035
75.023		647712	183225
75.0237		611642	156066
75.0302		724482	182674
75.0345		639219	259875
75.0424		620636	186047
75.0465		628685	200760
75.0698		582955	226937
75.0724		615142	247684
75.076		608579	150388
75.0879		594346	274714
75.0994		611160	142820
75.1221		600711	171773
75.145		703627	159443
75.1574		636099	227584
75.166		617666	109317
75.1713		579313	221024
75.1814		576267	201658
75.1971		573883	134126
75.2233		592726	245709
75.2457		597087	119154
75.2627		633030	275870
75.2715		607482	181412
75.2779		596077	199814
75.2854		625862	193681
75.3072		575372	155971
75.3694		579205	188603
75.3763		749482	206843
75.3904		613513	206393
75.3971		683741	137532
75.4144		659022	196669
75.4215		708127	231027
75.4283		581964	257315
75.4385		613517	209179
75.4724		607659	232740
75.4758		674192	204560
75.4784		575105	137656
75.5116		615028	169288
75.5275		574606	198284
75.562		640269	185503
75.5884		612737	216479
75.6179		626170	203015
75.6363		592479	174242
75.6392		574825	177318
75.6752		615538	148301
75.6769		576275	149974
75.7034		660506	232833
75.7188		589259	171451
75.7354		670389	140406
75.7447		607498	113946
75.7521		656280	116010
75.7544		638876	196941
75.7611		575970	209237
75.7644		592535	146427
75.7679		704063	158496
75.7738		607245	182555
75.8121		636154	207778
75.8347		725722	213968
75.8614		580566	240662
75.8692		608891	204253
75.8795		651425	162066
75.8803		580152	154292
75.8953		577319	250231
75.9123		649115	213094
75.9252		586653	210452
75.9469		751855	122489
75.9587		1462517	160288
75.9885		589166	234661
75.9995		576170	274913
76.0056		749247	118825
76.0114		658867	168180
76.0572		613110	208487
76.0605		658723	172568
76.0702		943994	182613
76.0757		10396550	188540
76.0963		604733	185512
76.1178		578859	251700
76.1612		618980	215764
76.1936		636739	164438
76.2002		584993	215601
76.2162		1016797	132279
76.2171		1081509	223545
76.2408		729249	170308
76.2573		680870	192677
76.2763		632369	250323
76.284		643324	128797
76.3155		679822	131976
76.3205		576123	149789
76.3416		612663	167024
76.3607		609786	103142
76.3659		674541	206451
76.3674		620502	176074
76.4053		625444	229363
76.4192		605183	191340
76.4439		628772	210891
76.465		586453	227971
76.4766		816148	185157
76.491		775899	178013
76.5035		675420	236865
76.5155		583277	214054
76.5302		715960	211322
76.5535		672676	208901
76.5553		650362	142991
76.5574		604268	188358
76.5596		687308	186408
76.5866		588475	184303
76.6314		594951	160392
76.6535		660540	247292
76.6619		625009	142056
76.671		589846	174690
76.6721		614728	198136
76.6908		630418	229835
76.7221		643133	210544
76.7294		791897	184105
76.74		594604	235240
76.7437		795389	192622
76.783		596896	172063
76.7895		651411	177850
76.7943		665683	233051
76.8119		605105	162112
76.8336		620170	104913
76.841		683695	159187
76.8437		688438	143729
76.879		635602	202865
76.9007		697738	159902
76.9158		651815	231714
76.9193		627110	228731
76.9497		607367	122934
76.9526		607880	127150
76.9657		589871	250720
76.9804		808921	134101
76.9979		604850	174820
77.0063		587868	186859
77.0337		626601	216151
77.0365		598662	238508
77.0645		617063	232982
77.0804		750538	160174
77.1086		789749	169628
77.1295		585022	226084
77.1388		663113	188566
77.1555		652401	205325
77.17		640262	160512
77.2006		573836	127508
77.2022		612285	189100
77.2051		598998	200864
77.2072		684525	218359
77.2086		614547	147186
77.2098		718614	189661
77.2112		710275	157020
77.2273		703994	146471
77.2378		601137	224119
77.2631		636585	238028
77.3044		594845	168439
77.3162		580389	146459
77.3507		580119	154744
77.357		698337	105384
77.4232		651506	135978
77.4313		595844	267117
77.4321		592510	230608
77.436		575674	163138
77.4496		607455	154063
77.4567		717272	165849
77.4684		753187	100841
77.4781		628120	171296
77.4931		632754	198456
77.4966		711228	213416
77.5012		605081	137668
77.5055		634978	209628
77.5302		598272	197863
77.5499		584471	236803
77.5672		613518	243802
77.5711		625700	207440
77.5742		740853	165518
77.6034		669422	165994
77.6046		776634	146561
77.6433		630254	222601
77.664		596620	205840
77.6731		607689	210396
77.6752		601653	192255
77.6809		702475	291418
77.7366		626173	234062
77.7427		923753	240110
77.7465		614187	238623
77.7524		624573	166486
77.7564		660095	223713
77.7632		747299	182084
77.7698		611003	253682
77.7799		645344	209734
77.781		575869	255211
77.8012		619518	186147
77.815		758151	201757
77.8247		579892	148089
77.8404		647314	133685
77.8653		904781	134771
77.8726		753818	197873
77.8734		579925	235187
77.8878		594544	239608
77.8928		640919	159705
77.8965		661526	142055
77.9251		576100	245917
77.9262		629741	154540
77.9548		607434	198528
77.971		762313	151414
78.0094		720959	160981
78.0211		2160175	203095
78.0365		576642	208641
78.0467		602263	128720
78.0603		592457	161655
78.0633		747623	239886
78.0677		678097	207868
78.0771		797279	145216
78.0873		575943	221938
78.1001		672088	176972
78.1008		609904	211977
78.1168		619389	156987
78.1435		689866	136773
78.1527		585512	141153
78.1795		704645	132379
78.1971		642528	227940
78.203		695236	209831
78.2224		710530	198603
78.2238		675526	189744
78.2263		618560	104284
78.2306		704550	143077
78.232		654913	183415
78.2917		626772	205446
78.303		605558	164870
78.3233		644942	158525
78.3314		624839	214021
78.3491		603011	266047
78.3522		626650	205615
78.3556		613996	175657
78.357		631873	252320
78.3594		593095	223848
78.3608		700131	179711
78.3915		582793	197856
78.4025		638634	199711
78.4212		675132	193395
78.4353		574875	207731
78.4482		722242	171321
78.4514		718399	145457
78.4545		743236	171754
78.4631		589950	243586
78.4682		652398	208909
78.4705		658508	238320
78.472		704545	170943
78.4811		606917	194625
78.4931		581961	219176
78.5076		605664	120727
78.5221		786800	152933
78.5402		673697	174743
78.5445		748659	102020
78.5834		586721	222033
78.5921		679874	187270
78.6178		585380	150155
78.6205		916778	185245
78.6253		657836	210411
78.6373		623774	198117
78.6586		623710	215722
78.6809		663748	131446
78.6893		602181	252998
78.7011		584642	119974
78.7207		646889	132314
78.7541		605487	212312
78.7678		573862	195684
78.788		663116	233061
78.804		635836	217833
78.8047		601222	226280
78.8352		658796	198446
78.8427		747097	172471
78.8561		585762	163348
78.86		600116	197725
78.8734		630411	188338
78.8881		595765	168074
78.907		617208	199010
78.9079		632663	207064
78.9218		629647	161675
78.9284		624543	133203
78.9298		668146	186730
78.9784		618886	139308
78.9999		580413	185067
79.0573		573807	180088
79.0688		592306	126042
79.0744		1320437	199062
79.0793		585299	190627
79.0903		697410	222438
79.1322		671868	114452
79.1501		579043	222420
79.16		577855	199283
79.1659		605984	164283
79.1672		599969	184730
79.1757		634036	144060
79.2046		595747	156915
79.2208		691294	212158
79.2266		658883	157655
79.2465		721387	144456
79.2728		616219	118918
79.2737		752957	184957
79.2766		731543	127344
79.2814		674939	141148
79.2898		741317	197248
79.2949		581809	244133
79.306		696299	137066
79.328		688257	242490
79.3486		642527	139579
79.3718		664026	244955
79.3882		599323	194259
79.3929		582476	179438
79.4008		629922	203512
79.41		747400	163043
79.4205		610923	199063
79.428		629196	112089
79.4321		640819	196074
79.4791		593782	178338
79.4805		609388	263285
79.4886		581402	221419
79.4982		670690	179380
79.5459		573693	214743
79.5627		640685	153119
79.5666		618175	104872
79.6002		584474	196333
79.6076		626848	175632
79.6275		738438	181533
79.651		619523	220434
79.6578		658363	106119
79.6626		620186	194208
79.7059		650400	145203
79.7375		644155	185455
79.7602		616109	135129
79.7778		594367	141175
79.7828		588388	180787
79.7994		576165	200834
79.8176		602027	161255
79.8374		695558	193679
79.8572		600079	243288
79.8819		609192	178464
79.8884		612831	133206
79.9115		591370	182129
79.9491		596497	243842
79.9605		603059	158668
79.9794		589589	151553
79.9951		677409	110745
80.0192		688511	126399
80.0336		797820	126151
80.0586		590403	126909
80.0661		637783	182982
80.0771		670854	132113
80.0818		578592	218143
80.167		675647	251160
80.1835		596579	173138
80.1904		614470	229350
80.1914		576773	172594
80.199		663102	227748
80.2033		605056	189604
80.2753		600672	216951
80.2775		679574	145713
80.2813		608507	190301
80.3016		600686	111531
80.3533		599912	211686
80.3657		648960	118001
80.3838		596116	138560
80.4047		586843	211633
80.467		603225	212637
80.495		615134	188238
80.5208		647308	154881
80.5449		612015	201186
80.5686		608839	206930
80.5817		585402	179532
80.5922		579761	184401
80.5969		707617	128417
80.6025		617647	155248
80.6083		671168	188799
80.6351		830343	159458
80.6497		575883	284671
80.6544		627964	111651
80.6815		643334	265320
80.7235		779135	170853
80.731		730074	137320
80.7364		584950	174039
80.7698		819823	179062
80.7843		680825	118816
80.8255		595180	128109
80.8293		673247	141083
80.8322		611714	239444
80.887		622001	157578
80.9139		767211	141564
80.9238		614377	199961
80.9322		587901	140324
80.9343		795678	154605
80.9633		578983	118705
80.9997		612573	195654
81.03		748324	176687
81.0381		635558	199771
81.0608		661586	143601
81.0693		714821	261618
81.0699		5301629	180480
81.0708		984805	199789
81.0749		583309	182699
81.0765		710940	171498
81.0937		587948	197350
81.1236		625297	210175
81.1421		659469	175650
81.1832		666537	189544
81.2032		588787	179967
81.2978		582641	150607
81.3256		578749	172459
81.3664		703920	137249
81.3801		584527	214199
81.39		707711	210509
81.3953		616680	179002
81.4189		574339	181059
81.4202		583494	244730
81.4216		582836	212633
81.4707		600332	107762
81.5752		619611	216523
81.5985		574531	192353
81.6002		855712	120638
81.6103		757797	180258
81.6233		666847	149884
81.6329		622762	167804
81.6483		660948	175398
81.6509		715924	181270
81.6728		668375	220202
81.7112		619582	169738
81.7144		592371	164439
81.7617		597723	133794
81.768		640537	114659
81.8038		610882	160592
81.8096		679500	203213
81.8215		604486	211163
81.8261		617854	242198
81.9029		644955	239241
81.9577		578741	166793
81.9703		589194	190992
81.979		629740	219899
81.9922		702098	158560
82.0086		636587	126196
82.0237		612509	183678
82.0508		623245	150192
82.0751		641228	185188
82.0906		629376	170879
82.1213		597197	190000
82.1298		629132	204117
82.1538		692043	108569
82.1625		575343	242605
82.1698		630372	151448
82.1758		590114	169962
82.1958		583920	225548
82.2173		689579	187727
82.2348		627612	154351
82.2382		760806	141227
82.2668		659286	124310
82.2682		667072	105211
82.2756		631595	157768
82.2995		792551	176285
82.3011		626905	211449
82.3021		599561	188487
82.3359		601410	232182
82.3435		654748	203664
82.3513		666015	186448
82.3572		577885	208003
82.3651		598022	183656
82.3724		763088	193558
82.3864		588371	134738
82.3917		687180	220677
82.439		574252	194566
82.4907		719955	173684
82.5368		909729	185280
82.5385		671233	98408
82.6004		627674	159984
82.6095		590043	161677
82.6313		645781	206414
82.6466		604905	259497
82.695		745401	99996
82.6974		589729	181487
82.7418		591944	205195
82.8032		603735	181452
82.8431		619902	206292
82.8576		718459	120048
82.8731		739970	187915
82.8971		753683	162225
82.901		745155	169308
82.9128		646769	150120
82.9197		589698	203075
82.9215		665369	131728
82.926		840114	133240
82.9396		593670	176677
82.9531		585055	195684
82.9562		601038	179427
82.9977		727935	167713
83.0049		622024	235041
83.0175		839438	166903
83.02		593085	157251
83.0216		6185801	172029
83.0244		602331	183148
83.0275		589298	129308
83.0492		2497626	175491
83.0568		657685	105875
83.0744		574891	214497
83.0855		6070204	171490
83.123		655465	137447
83.1448		581010	101390
83.1662		622889	180077
83.1784		663138	137862
83.1958		624164	137559
83.1986		691767	189816
83.2026		637389	206819
83.2087		642820	213520
83.2202		588043	160627
83.2236		607786	153035
83.2494		919628	200853
83.2751		791203	156741
83.2782		583373	177691
83.286		598354	138184
83.2876		607631	188916
83.2994		643675	154450
83.3376		603065	160802
83.3548		816287	170231
83.3902		633357	193872
83.3931		587281	158499
83.4081		684910	218473
83.4104		666173	143064
83.4327		631044	117574
83.4424		587225	160533
83.4468		692734	185091
83.4777		630415	202622
83.4881		611882	133946
83.5061		577732	178782
83.5186		621611	205037
83.5627		700792	153293
83.5776		647867	152520
83.5944		710595	162843
83.6061		592444	141791
83.6209		678329	172971
83.6363		589536	206264
83.6769		686672	213926
83.6855		612122	186649
83.7022		710181	161778
83.7036		638800	146107
83.7273		700028	178269
83.7667		616859	166882
83.7839		605608	193972
83.7875		584843	152883
83.8314		732614	126413
83.8734		598919	142550
83.8916		622324	235026
83.8985		637809	102798
83.9093		650052	125610
83.9164		595996	137125
83.9178		617039	181098
83.9258		582641	180435
83.9297		983760	176972
83.9373		628412	136308
83.9404		597942	227842
83.9938		731265	202331
84.0055		889968	195010
84.0255		600702	137632
84.0291		720479	118891
84.0522		632785	215653
84.0733		591379	159302
84.0931		575109	183151
84.1174		618234	196539
84.134		643381	166069
84.1576		612979	240154
84.2218		634098	162242
84.2407		580954	230549
84.2579		582543	206098
84.2631		633614	122065
84.2804		633626	138417
84.2847		610846	146466
84.2927		787025	177796
84.311		590500	132113
84.3177		806200	158718
84.3435		674321	111874
84.3756		649212	188097
84.3984		585465	196218
84.4048		576990	235574
84.4197		593106	153357
84.4295		643257	141037
84.4366		584997	161821
[truncated: 6,384 more rows]

## Sheet: Northern ventral 2
m/z	Charge (z)	Intensity	Res.
54.1116		598113	238914
54.2528		984292	269575
54.2531		590336	382322
54.2877		578392	316369
54.3459		624276	266777
54.4231		598090	218849
54.7249		592618	253101
54.8063		630896	272836
54.8233		726111	207475
54.8251		621737	240320
54.874		663729	264118
55.25		601591	261386
55.457		620295	208140
55.5612		649558	246055
55.6277		4511455	255565
55.628		811653	399452
55.6417		608479	296876
56.1027		614084	297431
56.2014		587386	234240
56.2884		1227390	228358
56.306		577016	231497
56.3195		609664	284124
56.3201		578361	282927
56.3224		592164	253291
56.3974		619989	310837
56.409		802383	266227
56.4446		638235	238017
56.5164		656842	271428
56.6604		810844	249589
56.6782		591566	321192
56.7545		581714	224600
56.9001		674066	256658
56.9205		594366	274449
56.9817		601073	229351
56.9862		585727	240043
57.0081		590856	274073
57.0463		658119	293996
57.0495		624146	279459
57.0557		1619649	340519
57.056		4169840	224834
57.0564		2604280	203299
57.0699		2247475	259905
57.1519		650619	157120
57.2249		580168	258074
57.2265		605736	279689
57.2566		1049595	225091
57.257		751443	303382
57.2869		574748	201959
57.3072		594702	292382
57.3185		589644	333154
57.3652		838860	310776
57.3894		578479	259046
57.3937		610582	255578
57.4364		578919	260074
57.453		591342	229956
57.4732		631416	241702
57.4748		640759	257377
57.4814		603701	233746
57.4881		588939	173167
57.4967		586544	265022
57.5553		579606	207217
57.5875		627810	329553
57.6702		586143	308825
57.7179		601690	336665
57.773		574387	272674
57.7753		576866	289405
57.8177		685864	213212
57.8348		576716	273010
57.8963		581540	174711
57.902		623513	301707
57.9034		580534	259568
57.9257		581821	177717
57.9363		594894	311771
57.987		634293	253132
57.9929		641646	257598
58.0058		639239	145900
58.0121		643056	173305
58.0148		581539	241243
58.032		709326	259783
58.0778		591186	345071
58.0896		611544	252938
58.1054		752120	240204
58.1141		645773	202445
58.1217		672481	260307
58.1447		614795	255386
58.2089		587435	275500
58.2142		626121	257779
58.2245		618183	241598
58.2385		587952	316438
58.2402		659784	221478
58.2475		640258	159159
58.2519		613228	278109
58.267		678898	291108
58.2689		622674	253802
58.3023		584055	282181
58.3152		627860	172982
58.3269		652042	235254
58.3529		603424	288505
58.3706		633525	240550
58.3735		605509	282599
58.383		983105	268188
58.4052		578789	243634
58.4116		585941	285648
58.4284		629907	159430
58.4299		617784	335563
58.4436		648988	233739
58.4503		585842	266626
58.4566		673944	269624
58.4673		607766	219529
58.4891		575679	255047
58.4972		694899	197239
58.5043		620521	248157
58.5085		628236	253302
58.5371		622227	225946
58.5862		588097	271110
58.5971		681810	281550
58.5981		605766	214864
58.616		611269	214193
58.618		694772	226411
58.6875		649032	245197
58.7125		591596	249363
58.7143		581705	192987
58.7368		638814	281657
58.766		715246	204861
58.7778		575708	147784
58.8099		584137	261561
58.8638		588688	236841
58.8709		621240	226361
58.8896		592510	268556
58.9121		581222	218241
58.9577		714912	182242
58.9608		598430	248648
58.984		588837	158038
59.0009		595159	233329
59.0076		607433	268781
59.0166		595829	219717
59.0189		633037	260020
59.0211		600939	192936
59.0255		695260	196630
59.0374		632612	236842
59.0387		680392	264029
59.0562		577962	272957
59.0651		714163	258850
59.0729		660466	292768
59.0743		735175	231803
59.1004		617788	159499
59.1502		654964	234633
59.1536		581588	195327
59.1693		584657	281481
59.1739		619506	270081
59.1844		574691	197045
59.1852		737841	244226
59.1986		656585	281692
59.2127		619678	297104
59.2208		687126	246452
59.2287		744419	134880
59.2343		678301	254886
59.235		661291	225379
59.2355		605747	244258
59.2457		605135	213865
59.2724		651613	261711
59.2728		673845	285526
59.2772		580121	242825
59.2913		670841	142214
59.2963		578787	205261
59.3004		581771	227588
59.326		679954	293525
59.3365		614256	272262
59.3397		607393	291809
59.3409		577082	140830
59.3609		595744	163049
59.368		653620	274202
59.3689		596675	275187
59.4182		630396	242077
59.4263		597761	268239
59.471		716321	167253
59.496		639053	283742
59.5007		578330	274882
59.5057		603400	243363
59.51		594947	249834
59.5194		676967	267289
59.5406		587029	203512
59.5547		656472	272635
59.5945		583446	278471
59.5973		671734	219823
59.6037		638925	290810
59.6119		597810	262419
59.6226		683563	124065
59.6337		577388	256188
59.6342		576444	272498
59.6533		631559	270634
59.6548		584601	313632
59.6561		699063	261141
59.6669		712944	201873
59.6872		652172	247556
59.7034		578264	154206
59.7063		582757	283857
59.7077		575427	155928
59.7268		927392	290948
59.7301		582069	263647
59.7461		607207	225940
59.7638		685249	220531
59.768		577882	205169
59.7704		621231	223717
59.7721		739538	150839
59.7732		582480	322918
59.7957		597147	226783
59.806		604645	165235
59.8158		632872	276181
59.8257		598601	240297
59.8346		581967	231130
59.8489		622390	272060
59.8493		796964	258110
59.8548		574766	225507
59.8588		638676	360285
59.8597		585257	317384
59.8638		631560	294753
59.8649		603194	295636
59.8766		742382	230191
59.8811		581028	276959
59.8822		588700	312013
59.8849		704324	150936
59.9087		700167	226750
59.9223		684930	190686
59.9244		667903	246876
59.9338		675772	242703
59.9714		593877	187478
59.9719		575805	329050
59.9758		674720	260883
59.9829		631533	304834
59.9838		609640	238323
59.9867		619988	165327
59.9963		689427	181621
60.0051		669032	252828
60.0281		653986	227794
60.0339		650437	277760
60.0359		691452	301685
60.0556		923610	268202
60.0596		683317	171227
60.0763		592383	331952
60.0771		586827	286740
60.0808		618023	207281
60.0855		618268	232426
60.1144		631537	253004
60.1252		587943	282167
60.1295		697874	147473
60.1302		632782	291719
60.1401		589046	279450
60.1527		616495	184037
60.1583		610524	253440
60.1661		574891	252890
60.1737		762707	215097
60.1812		575649	306790
60.2064		676962	238328
60.2218		604447	221421
60.2339		633966	283699
60.2504		660605	254810
60.2591		575505	194353
60.2714		617179	318267
60.2762		600736	285434
60.285		584465	382513
60.3062		622097	212166
60.3194		580685	250412
60.3355		600770	288963
60.3424		634777	147834
60.3622		574649	264671
60.375		626272	277896
60.4146		642689	274484
60.4205		695239	276489
60.4278		622101	289513
60.4359		588616	225863
60.4384		608196	237539
60.4584		593404	215776
60.4617		635184	141052
60.4688		720097	198617
60.4709		575183	246565
60.4722		582158	235309
60.4909		605278	310477
60.5014		740958	197680
60.5035		610078	143913
60.5106		731039	192956
60.5321		617964	174380
60.5339		644950	284032
60.5431		899016	201775
60.5541		668868	145146
60.5591		601893	158642
60.5605		615494	252631
60.5628		891005	176810
60.5976		611905	293862
60.6247		765909	171494
60.633		806689	197457
60.6413		702284	227754
60.6461		621174	281290
60.6671		608807	253048
60.6722		636243	219808
60.6964		652193	214585
60.6975		590641	246133
60.7142		660522	220890
60.7285		629316	276084
60.746		678602	209639
60.7688		587715	128461
60.778		626043	224844
60.7921		601821	338036
60.8008		666650	259012
60.832		589673	244699
60.8388		678824	210887
60.8524		620400	236739
60.8762		586605	260048
60.8833		584990	336914
60.8921		594795	241932
60.9057		610889	259451
60.9086		582229	337025
60.9093		599239	276692
60.9174		578657	233872
60.9465		594994	211193
60.9705		582374	197808
60.9754		608866	222900
60.9794		591298	287480
60.9848		580080	239869
61.0061		655078	285913
61.0206		630689	198669
61.0268		658502	280991
61.0396		3107023	242758
61.0672		582337	176315
61.0752		585428	165687
61.0822		676870	227246
61.0829		750182	291692
61.0833		883139	216409
61.1011		594908	295809
61.1016		637775	238300
61.1184		664032	215045
61.1232		644857	216208
61.1243		770532	155099
61.1271		727358	232598
61.1335		595352	226352
61.1373		587394	270311
61.1446		757641	219752
61.1605		591577	174235
61.194		699122	186680
61.196		681015	269779
61.2017		574972	281569
61.2029		691630	163624
61.2254		662518	142551
61.2366		764956	200112
61.2761		631111	239380
61.2933		591968	169338
61.3002		629255	237106
61.3204		1062004	282325
61.3208		3110289	181707
61.3258		643436	276215
61.3297		611591	164164
61.3461		997135	241838
61.3562		581523	227150
61.3604		645202	227211
61.3673		584219	318077
61.3781		602735	191479
61.3906		639938	261847
61.3937		582024	205034
61.4229		578769	319656
61.4423		700791	256558
61.4523		585223	299936
61.4644		724679	267156
61.4672		578533	215221
61.4791		639129	221885
61.5023		678083	235307
61.5061		633052	207346
61.5094		584953	316350
61.511		671143	201424
61.5575		759112	194655
61.5706		583032	262999
61.583		729369	229853
61.596		581795	293249
61.6152		659567	249795
61.6212		582487	240490
61.6235		589847	169128
61.6768		664751	203212
61.6887		734674	173036
61.6898		621683	223239
61.7194		639266	228363
61.7317		659260	273558
61.7339		592062	250070
61.7443		586271	305024
61.7574		576052	321296
61.7637		577921	219224
61.7664		575484	234430
61.7813		638630	229154
61.7831		653804	216703
61.7886		661525	185272
61.793		691711	242729
61.7985		599142	185494
61.8214		748445	181033
61.8245		600605	184884
61.834		643451	228765
61.8457		631126	215418
61.8477		659317	192969
61.8617		578304	205670
61.8771		602447	202432
61.9224		603283	232744
61.9304		604161	295419
61.9335		577700	162809
61.9493		594224	250949
61.9777		658138	243280
61.9814		597846	217141
61.9881		589436	242299
61.9886		894699	290814
61.9975		653232	236809
62.0002		580425	270882
62.0142		599018	157079
62.016		679794	255315
62.0188		871026	211570
62.0219		768908	194348
62.0281		617582	281276
62.0333		588273	190982
62.0403		583153	170425
62.0562		582585	288621
62.06		871698	231974
62.0652		592635	314574
62.0993		695794	190821
62.1036		683697	199710
62.1194		595253	269499
62.1248		691345	166674
62.1336		625375	239366
62.1708		729155	199682
62.1732		692874	240633
62.1817		695665	238669
62.1887		635885	164140
62.1894		602701	210474
62.2116		602350	173233
62.2159		577386	236117
62.2239		635200	275214
62.2527		575976	215532
62.2607		637827	241415
62.2633		583178	163876
62.2683		592759	277861
62.2723		679173	234812
62.2765		724345	283330
62.2927		668018	265522
62.3004		594215	295105
62.3164		734836	164871
62.3189		605563	262393
62.3443		657339	145720
62.3465		643334	195813
62.3689		610310	236672
62.3898		698321	209610
62.3946		712053	265637
62.4004		615671	232136
62.4228		586311	196079
62.4393		578999	280527
62.4427		590769	177693
62.447		600284	271602
62.4823		589876	228112
62.4852		625615	208055
62.4898		598145	155696
62.5036		766173	259028
62.5041		581729	221531
62.508		595364	222303
62.5119		635102	254426
62.5173		645954	265156
62.5187		577447	265687
62.5289		629037	172227
62.5437		611964	195898
62.5615		622617	215684
62.5624		633163	264469
62.5701		591093	219958
62.5822		824321	221642
62.5975		648628	208456
62.6062		625063	166156
62.6259		597680	204494
62.6428		577343	298564
62.6482		736615	275668
62.6499		620063	229330
62.6534		591092	280116
62.6547		617558	226759
62.6587		661143	230811
62.6704		630004	128823
62.672		667627	222117
62.698		578302	236880
62.7401		735883	219077
62.7474		589425	160096
62.749		621210	250015
62.767		668490	275691
62.778		589656	230082
62.7907		713553	192586
62.7927		577073	165002
62.8011		709027	231189
62.8113		605238	299546
62.8531		581817	209032
62.8712		678775	275398
62.876		580301	189721
62.8879		602084	264939
62.8887		670067	176553
62.8916		641902	207737
62.9047		586025	240574
62.9106		671022	239019
62.9129		589178	285665
62.9405		640748	301640
62.9627		683987	272683
62.9659		577135	248633
62.967		588033	294477
62.9695		590728	279574
62.9705		634709	279793
62.9942		597385	178620
63.0163		590460	230125
63.0179		575343	243200
63.0235		599817	221092
63.0321		578453	282387
63.036		582432	333773
63.0388		614199	127863
63.0416		638701	172845
63.055		880657	149993
63.0702		692028	186095
63.0826		658087	234160
63.0864		726276	234601
63.0916		631808	212412
63.1161		633798	223364
63.1243		788345	151044
63.142		601491	227724
63.1531		599210	233839
63.157		625415	223396
63.1682		679206	208362
63.2372		586478	226909
63.241		692667	168650
63.2523		605070	230840
63.2559		582368	209744
63.2568		587055	194779
63.2661		652550	290023
63.2864		576740	257112
63.2968		620406	199178
63.3084		603635	178245
63.3126		603105	197605
63.3245		626292	217470
63.329		672475	226493
63.3343		674503	181225
63.3475		740956	227648
63.3505		604009	250894
63.3543		635771	275958
63.3631		643076	161409
63.3721		688018	249480
63.3749		604196	147213
63.3764		660314	183254
63.3791		618958	216213
63.3867		606568	262704
63.3977		614242	274636
63.4003		576241	178377
63.4197		619517	197969
63.4405		658104	248141
63.442		577864	306218
63.444		612698	204694
63.4464		615854	203293
63.448		583273	265351
63.4843		589158	209664
63.4956		581218	302772
63.4963		732593	245388
63.4969		608699	161650
63.523		676626	174531
63.5503		657392	276232
63.5527		588310	229230
63.5756		696094	154893
63.5826		723268	248300
63.5905		646303	281923
63.598		643659	152504
63.6041		596337	138307
63.6106		580519	209816
63.6184		598300	220074
63.6298		651343	240910
63.6397		687307	236764
63.6448		765863	251912
63.6601		684219	226463
63.6656		687354	152778
63.6772		987355	288725
63.6894		582035	204628
63.6998		632289	189562
63.701		600948	238431
63.7078		646661	261788
63.7086		723886	200177
63.7101		806090	219318
63.728		595282	195181
63.7313		660900	185328
63.7383		673271	184277
63.7394		655299	145434
63.7579		588562	136806
63.7856		602965	212735
63.8077		597716	256747
63.8158		707574	161663
63.8387		889660	198108
63.8808		611146	225130
63.9236		656189	237654
63.9262		669184	197144
63.9395		607154	113990
63.9424		579834	314484
63.9767		605762	282547
63.9949		592855	222020
64.0135		609819	138397
64.0178		599568	241092
64.027		580703	243144
64.0337		587909	233679
64.0448		754517	267665
64.0663		689708	263860
64.0782		666512	206488
64.0972		602987	201212
64.1011		737379	223707
64.1042		719950	186746
64.1075		782167	199769
64.1281		697587	222151
64.1286		575345	263392
64.132		785310	195690
64.1341		588981	266144
64.145		635151	231066
64.1624		594572	204156
64.1689		613834	237574
64.1804		756421	214337
64.182		692735	203682
64.1873		587360	187274
64.1891		598274	161423
64.2092		710181	206826
64.2204		639079	299030
64.2209		615559	296991
64.2261		598665	239729
64.2266		723687	281216
64.2274		676100	140198
64.2417		652626	232476
64.2472		720677	217875
64.2664		652884	212192
64.2669		627684	254249
64.2807		647309	227930
64.2844		595860	292753
64.3074		605378	247304
64.3123		1382945	272372
64.3224		618354	280305
64.3593		627274	162861
64.3779		634262	268404
64.3815		649070	227194
64.3904		596682	294041
64.3959		686748	138338
64.4157		599361	206581
64.4171		735955	233686
64.4676		661918	247283
64.4798		644426	189537
64.4904		578856	273324
64.5008		628809	301375
64.5139		655497	216294
64.5319		717291	264464
64.533		687911	221052
64.5985		621953	183582
64.6051		577992	195425
64.61		655708	117710
64.6193		656815	223728
64.6277		587271	253582
64.6757		695610	197263
64.6872		612563	223483
64.7007		800594	240936
64.7095		652678	184376
64.7182		674404	133583
64.7364		587983	252949
64.7583		619832	299862
64.7807		656731	302776
64.7925		589788	275889
64.7973		655586	172843
64.8022		739743	236620
64.8039		601923	238820
64.8059		594452	281612
64.8299		581248	238734
64.8365		716723	205066
64.84		629067	198786
64.8569		622607	319849
64.8727		595742	276503
64.8772		685614	187995
64.8835		680064	251671
64.893		581449	205088
64.941		655845	240814
64.9453		613900	208574
64.9474		619662	143890
64.9636		609430	272673
64.9733		608364	274575
64.9845		620617	294658
64.9894		602656	187790
65.0153		698026	261635
65.0213		711936	252173
65.0236		743467	235992
65.0327		677659	178457
65.042		596671	307121
65.0506		616894	172300
65.0625		614095	202146
65.0687		722541	147160
65.0824		711726	226916
65.0839		637959	261554
65.1125		595130	131435
65.1272		666161	199313
65.1319		609978	124171
65.1373		770313	240626
65.1399		682640	293334
65.1439		671297	238729
65.1528		628348	249692
65.1611		584563	204316
65.1654		590357	187390
65.1851		731421	199587
65.1948		591092	196929
65.2138		686494	216370
65.2197		802477	215971
65.2265		704682	237495
65.229		577131	212007
65.24		590309	272893
65.2572		575000	206336
65.2947		595809	237660
65.3112		603850	167992
65.3131		590989	278226
65.3215		751831	238881
65.3249		725180	207128
65.3362		644527	244582
65.3385		618677	275086
65.347		630377	203058
65.3504		607670	204106
65.356		598145	236373
65.3587		579575	185877
65.3649		606007	204004
65.3821		731335	278232
65.3841		580950	269563
65.4006		595329	260312
65.4119		629140	262297
65.4196		618706	283755
65.4291		752114	203079
65.434		658697	200555
65.4573		598401	168788
65.461		581379	133562
65.4883		685579	247116
65.4894		826693	239250
65.5222		591503	214586
65.5329		825528	180253
65.5434		586718	250647
65.5551		611512	242715
65.5769		748546	184187
65.5937		597478	243953
65.6045		697263	201667
65.6071		786670	234466
65.6261		628886	393675
65.6313		574717	287247
65.6355		595071	272399
65.6458		655039	190818
65.6487		601989	261332
65.6547		600322	213401
65.6652		677727	218304
65.6948		604469	136211
65.6968		593160	256626
65.7278		598390	191863
65.7436		585126	270539
65.7551		703369	183015
65.7638		663182	210770
65.7768		647912	265713
65.8054		745702	190657
65.8102		591654	227106
65.8568		665727	183312
65.8662		637534	241346
65.8777		686657	201470
65.8991		637592	180356
65.9189		862536	203421
65.9217		632108	165164
65.951		813611	222154
65.9658		716432	251635
65.9689		604770	210466
65.9754		661106	186797
65.9837		600299	189604
65.9958		668063	186989
66.0014		767121	188219
66.0141		665193	185468
66.0157		593018	231949
66.0244		747914	170560
66.026		585149	246255
66.033		631182	239221
66.0513		600266	283359
66.0533		719221	254491
66.0568		945270	164134
66.0845		784751	203480
66.1046		875302	163927
66.1061		601175	198747
66.1149		688262	213769
66.1181		592866	225848
66.1225		618162	257807
66.1308		625916	150758
66.1496		664536	241336
66.1633		615482	223665
66.1855		708986	226095
66.1932		580241	218409
66.1996		647328	263242
66.2025		617515	192427
66.2052		666969	208036
66.2249		615063	248824
66.2313		707319	115244
66.2349		631550	176987
66.2362		620146	209066
66.2368		870624	183146
66.2417		620660	278247
66.2498		609051	163625
66.2521		749795	206079
66.2639		765553	182805
66.2812		644781	132980
66.2886		662414	251658
66.3164		615462	298066
66.3275		631183	244924
66.3326		604859	246670
66.3388		593441	254794
66.3568		639896	119563
66.3665		693225	176778
66.3761		691999	207562
66.3902		748540	259444
66.4094		630106	199929
66.4145		641666	211110
66.4505		706583	217788
66.4658		593856	262377
66.4848		578568	243877
66.4973		606902	158447
66.5057		600173	200400
66.5083		741735	225718
66.5263		795199	160406
66.5332		591261	263269
66.5511		580138	127785
66.5542		611280	206934
66.5866		595519	178823
66.6348		595053	175331
66.6374		713525	238039
66.6653		583017	255389
66.6851		725503	274917
66.6899		949227	220321
66.6933		637062	196923
66.699		638024	249946
66.7146		708184	239326
66.7178		677038	169397
66.7449		718252	228237
66.7513		704881	145946
66.7541		651674	234409
66.7582		588136	196542
66.7656		603458	152034
66.7666		579058	269993
66.7712		589333	135184
66.7746		723417	274902
66.7765		735773	214590
66.7863		619821	143322
66.7912		691954	137348
66.7938		581504	189218
66.7947		618054	238166
66.7963		698633	226427
66.8144		635252	260354
66.8208		887318	189452
66.8272		663323	254330
66.8282		621953	238742
66.846		631358	227632
66.8754		585684	261214
66.8836		609073	239541
66.9045		659010	276459
66.9136		580820	180428
66.9215		708285	188081
66.9219		632070	266416
66.9275		701282	178315
66.9285		593078	275875
66.9387		611160	245237
66.9437		756426	213418
66.955		576791	276007
66.9835		645568	215035
67.0109		742584	204830
67.0386		636865	241574
67.0408		730419	234059
67.0518		614465	282205
67.0542		1177909	224969
67.0971		601799	313466
67.1107		597445	253785
67.1186		660460	198482
67.123		689797	141957
67.1322		582713	204309
67.1385		610159	157374
67.1803		588122	122951
67.1891		701698	198768
67.228		653712	203821
67.2532		709386	192023
67.2726		600567	195877
67.2829		745851	234700
67.2847		653934	233470
67.3073		596364	306517
67.3088		733954	217092
67.3109		746827	236563
67.3348		644788	236631
67.3373		633066	220186
67.3533		630796	241283
67.3561		574778	213186
67.358		684039	190282
67.3625		579482	164133
67.3671		701712	241516
67.3696		584796	252433
67.3715		688823	170183
67.3807		662039	253589
67.3844		588033	153874
67.4022		585487	238747
67.4084		612640	250686
67.4189		604431	195976
67.4365		583908	297833
67.4431		610702	151256
67.4437		703292	224630
67.4449		630403	241472
67.4815		809845	180558
67.4823		583559	257555
67.5231		621893	269229
67.5277		644806	154013
67.5376		633353	193634
67.541		590053	205192
67.5619		613848	194315
67.5712		581678	241687
67.5743		634735	184432
67.5859		606961	271097
67.5932		711300	185070
67.6092		578842	190487
67.6159		623464	286338
67.6186		594744	210843
67.6236		646244	181281
67.6304		590216	195028
67.6471		601183	197798
67.6747		583591	236736
67.6842		827702	289748
67.6937		710377	168075
67.7135		800362	257142
67.7233		654428	155866
67.7301		627580	232509
67.7379		613845	185689
67.7614		599749	153705
67.7736		630590	167626
67.7945		583603	216408
67.802		575432	162137
67.827		743745	155717
67.8471		583566	225295
67.8575		651819	241163
67.8605		730608	199793
67.8614		729765	169052
67.8766		642459	156106
67.8785		651468	278731
67.8981		636031	239953
67.9034		576599	208155
67.9209		584396	273047
67.9273		661492	235970
67.9517		674570	186533
67.9752		612213	162974
67.9797		786040	175913
68.0046		618004	252575
68.0155		583614	274397
68.017		591071	168077
68.0349		582925	290642
68.0415		605489	217008
68.0496		617855	220550
68.0549		576521	188855
68.0699		583874	91335
68.0863		635837	211771
68.1045		654308	232750
68.1095		580705	171653
68.112		621873	203372
68.1259		679205	181691
68.1284		756499	245084
68.1302		585420	224132
68.1547		584535	196273
68.1573		589950	173871
68.1659		641275	166907
68.1758		644818	192328
68.1915		631219	255701
68.2152		708457	265126
68.2358		593897	225333
68.2458		576076	226941
68.2506		576744	225064
68.2654		638373	236420
68.2755		739765	217162
68.2766		614716	258447
68.2864		683047	231146
68.2869		576358	216728
68.2987		599030	180135
68.3022		605690	290457
68.3027		613395	245900
68.3324		708673	231973
68.3336		589740	198669
68.3483		582707	208012
68.3527		602822	197846
68.3949		675806	184491
68.3969		595589	250393
68.4011		588974	201430
68.4152		620444	212331
68.42		598740	274309
68.4411		612445	170245
68.4652		827043	193064
68.4665		602088	181403
68.4747		617938	243587
68.5042		661038	239258
68.5099		576222	212969
68.5181		660278	205579
68.5882		646277	223975
68.5898		627951	214371
68.5925		617631	150850
68.6273		640041	239197
68.6448		599908	122789
68.6471		588699	170872
68.6557		886901	272907
68.6577		655411	184434
68.6748		608631	223140
68.6771		661807	177309
68.6965		580286	190192
68.7063		649281	163222
68.7157		731730	190386
68.7364		679320	247569
68.7479		597686	237031
68.7743		682164	190198
68.7841		625918	256683
68.8025		640475	208362
68.8036		589335	220104
68.8121		688187	129801
68.8199		612798	183060
68.8402		579908	222779
68.8658		671638	247444
68.8691		628596	151313
68.8711		574006	160503
68.8886		607892	144659
68.8983		618738	215532
68.9077		604042	194252
68.9257		604857	212208
68.9282		698173	200194
68.9474		731006	227549
68.9497		789887	228197
68.9833		727201	222824
69.0015		675254	211716
69.0136		650813	242119
69.0202		638696	238974
69.0226		611795	178673
69.0335		605518	294855
69.0391		704623	166902
69.0447		22651592	204856
69.0483		588190	192428
69.0492		629043	169483
69.0534		648220	156482
69.0669		667047	158272
69.0699		2454571	212010
69.0978		639226	180478
69.1042		576848	177959
69.1085		577928	226432
69.1126		609889	240142
69.1241		583608	219122
69.1318		699256	249208
69.1407		605828	162362
69.1932		575513	173242
69.2391		622076	235945
69.2479		593068	237308
69.2623		590495	301444
69.2666		603124	212885
69.2962		647026	181857
69.3135		587670	259174
69.3176		614192	187146
69.3278		685514	241109
69.3701		618015	190227
69.3723		583397	213813
69.3911		628093	238965
69.3921		588337	203690
69.3986		632498	168698
69.4032		653810	238262
69.4039		588632	201574
69.4055		654516	190833
69.4483		628733	242597
69.4566		630010	255241
69.4591		677756	162070
69.4669		576213	250750
69.4709		596131	251351
69.4915		621896	227011
69.5023		634946	145463
69.505		583406	271840
69.5062		582810	243334
69.5367		608886	255131
69.5446		596648	167491
69.5663		577165	294938
69.5715		656490	235454
69.5929		732071	193633
69.6239		640555	290297
69.6459		626553	254407
69.6542		731502	214081
69.6603		805243	130657
69.6882		593948	193347
69.6967		693213	90870
69.6989		664276	166842
69.7053		620172	232610
69.7087		590963	172049
69.7144		608252	190561
69.7178		607900	287505
69.7197		878388	145917
69.7281		707223	204002
69.7364		577055	258345
69.7393		640419	144891
69.7555		654064	156936
69.7712		631693	211440
69.7833		612277	214317
69.7917		581642	209393
69.7992		607268	254632
69.8232		589267	189257
69.8279		590238	211115
69.8365		583288	277467
69.8408		618457	186117
69.8507		628003	166840
69.8746		598038	200047
69.8809		578519	232201
69.8859		630455	184973
69.9012		578540	212455
69.9143		649820	218093
69.945		600554	244874
69.9578		679549	191890
69.9674		723572	157351
69.9694		628593	170594
69.9798		596890	201081
69.9861		607525	218726
69.992		601718	214422
69.9968		704444	240802
70.012		582044	191218
70.0152		580713	235962
70.0165		605770	199371
70.0261		575938	213603
70.0481		767982	257354
70.0594		601945	154716
70.0648		640529	289007
70.0651		883574	283300
70.0751		704626	145559
70.0791		608972	269202
70.0959		666325	114657
70.1021		708781	148808
70.1269		701592	132508
70.1377		637312	233855
70.1855		693290	262445
70.2041		577509	163810
70.213		699197	172018
70.2181		665208	200279
70.2442		592216	162777
70.2525		652015	227094
70.2632		620204	167173
70.2724		689202	210089
70.2962		575103	229703
70.3095		628699	227134
70.3235		611714	205765
70.3445		608126	277609
70.3499		625901	255947
70.3558		648074	179007
70.3576		593563	221349
70.3669		650694	116211
[truncated: 7,465 more rows]

## Sheet: Northern dorsal
m/z	Charge (z)	Intensity	Res.
[truncated: 9,009 more rows]

[truncated: 8 more sheets: Red squirrel 1, Red squirrel 2, Grey squirrel 1, Grey squirrel 2, Chipmunk 1, Chipmunk 2, dorsal possum, Ventral possum]
